# Supplementary material for: Sustained immune activation and impaired epithelial barrier integrity in the ectocervix of women with chronic HIV infection
Source: PLoS Pathog. 2024 Nov 19;20(11):e1012709. doi: 10.1371/journal.ppat.1012709 (PMC11614238; doi:10.1371/journal.ppat.1012709)
Supplement: S1 Table — (XLSX) [file ppat.1012709.s005.xlsx]

## Sheet: Upregulated genes
S1 Table. Differentially expressed genes between HIV+FSWs and HIV-FSWs. Upregulated genes sorted by Fold change
Gene	logFC	logCPM	LR	PValue	FDR	regulation_FDR
TFF2	4.23522	-0.444718	16.6038	4.60593e-05	0.0112838	Up
LINC01835	3.4707	-1.50152	41.7283	1.04881e-10	8.09364e-07	Up
S100A7A	3.45713	5.13773	32.6377	1.11042e-08	4.28454e-05	Up
ALPG	2.8968	-1.60551	11.3349	0.000760655	0.0438878	Up
SLC51B	2.76981	0.99026	23.3542	1.3475e-06	0.00120349	Up
ATP6V1B1	2.67642	0.143405	17.4195	2.99732e-05	0.0090707	Up
CHAD	2.67307	0.952917	20.2192	6.90572e-06	0.00367527	Up
WFDC2	2.47856	7.21279	10.998	0.000912125	0.046615	Up
HOXB9	2.42166	1.21114	29.7283	4.97051e-08	7.97478e-05	Up
VTCN1	2.22525	1.78667	11.2141	0.000811794	0.0450692	Up
NOS2	2.17766	2.52917	11.2912	0.000778751	0.0444926	Up
AGR2	2.16817	6.96182	12.4165	0.000425552	0.0353109	Up
KIAA1324	2.06137	3.55033	11.5285	0.000685381	0.0425972	Up
DTHD1	1.9858	-0.826673	29.6531	5.16702e-08	7.97478e-05	Up
C11orf87	1.89529	-1.27511	17.0455	3.64952e-05	0.00956852	Up
B3GAT1	1.84762	-1.26099	13.2106	0.000278372	0.0277186	Up
EOMES	1.84052	1.1381	43.1103	5.17397e-11	7.98551e-07	Up
TSPAN1	1.82859	3.92337	14.8847	0.000114288	0.0181847	Up
FOSB	1.79063	2.10817	17.8031	2.44984e-05	0.00804487	Up
FCRL6	1.75415	-0.0974942	30.8964	2.72171e-08	5.25085e-05	Up
SERPINA3	1.74878	3.14685	11.8688	0.000570816	0.0402282	Up
SERPINE1	1.73528	2.9058	18.1959	1.99309e-05	0.00683585	Up
ANKRD45	1.71344	-1.34247	11.6869	0.000629402	0.0412051	Up
LOC101928429	1.69316	0.565885	17.5085	2.86026e-05	0.00882904	Up
AOC1	1.67144	1.73876	12.147	0.000491674	0.0370171	Up
PCP4	1.64257	0.697077	10.7669	0.0010333	0.0499669	Up
CD8B	1.6139	2.27691	27.1494	1.88323e-07	0.000223583	Up
SDS	1.61218	-0.691133	11.618	0.000653168	0.0420041	Up
PATL2	1.57348	-1.01687	18.8317	1.42771e-05	0.00594057	Up
GZMH	1.49051	1.96184	31.0979	2.45338e-08	5.25085e-05	Up
MIAT	1.48831	1.5106	15.7919	7.07051e-05	0.0139905	Up
PPBP	1.488	-1.29275	11.0422	0.000890599	0.046615	Up
APOBEC3A	1.47872	3.446	11.5157	0.000690108	0.0425972	Up
CHRDL1	1.46083	1.7239	12.7229	0.000361196	0.0318554	Up
SOX17	1.45697	1.57722	11.5175	0.000689451	0.0425972	Up
KLHDC7B	1.45401	0.850906	11.7716	0.000601417	0.0408583	Up
NKG7	1.44425	2.9748	31.397	2.10305e-08	5.25085e-05	Up
IL23A	1.43999	1.15851	11.7406	0.000611525	0.0408583	Up
FCRL3	1.43824	-0.568449	11.7699	0.000601958	0.0408583	Up
KLK9	1.43633	3.95312	16.2658	5.50488e-05	0.0123134	Up
PGAM2	1.43241	-1.20384	11.7005	0.000624839	0.0412051	Up
SH2D1A	1.4233	1.64845	31.2094	2.3164e-08	5.25085e-05	Up
TTN	1.40546	-0.843189	17.7155	2.56526e-05	0.00824838	Up
JAKMIP1	1.40391	-0.341408	23.9107	1.00907e-06	0.000973376	Up
FGF14	1.39796	0.58799	14.4906	0.00014086	0.0203181	Up
GZMM	1.39741	0.479005	27.8598	1.30433e-07	0.000167758	Up
VSIG1	1.38855	-0.597567	14.9603	0.000109797	0.017838	Up
KCNN4	1.38343	2.41508	16.4585	4.97263e-05	0.0116284	Up
SLC14A1	1.38284	0.306643	22.0472	2.66024e-06	0.00201107	Up
GZMK	1.37642	2.66148	23.2758	1.40358e-06	0.00120349	Up
UCA1	1.34841	3.09565	19.8662	8.30551e-06	0.00413507	Up
B3GNT6	1.28399	1.85956	11.261	0.000791505	0.0449121	Up
STXBP6	1.27964	1.18971	15.0594	0.000104179	0.0175419	Up
LINC00861	1.2786	-0.323709	14.7117	0.000125267	0.0189545	Up
TNFRSF9	1.27821	0.371244	18.2565	1.93066e-05	0.00677222	Up
SLFN12L	1.27759	-1.05166	15.1458	9.95178e-05	0.0172579	Up
TIGIT	1.26551	1.68818	18.4707	1.7254e-05	0.00619298	Up
TPPP3	1.26463	3.81505	13.7984	0.000203506	0.0234397	Up
RASD1	1.2639	2.52262	11.0227	0.000900012	0.046615	Up
CST7	1.25731	2.62022	35.8146	2.17015e-09	1.11647e-05	Up
CDKN2A	1.25425	1.61949	17.6484	2.65734e-05	0.00837009	Up
DUSP4	1.25304	4.20851	11.2395	0.000800752	0.0450455	Up
TMEM260	1.2522	4.50718	19.3921	1.06448e-05	0.00469405	Up
PYHIN1	1.24891	0.395646	20.4063	6.26243e-06	0.00357278	Up
SEL1L3	1.24132	4.78398	12.8154	0.000343776	0.0316325	Up
NDP	1.23844	0.656126	13.2522	0.000272261	0.0274645	Up
B3GNT7	1.23402	1.78153	11.5978	0.000660285	0.0421109	Up
KLRG1	1.2323	0.00676718	20.3404	6.48166e-06	0.00357278	Up
CRTAM	1.23022	0.674639	23.9516	9.87906e-07	0.000973376	Up
FAM81A	1.21869	0.191094	15.9922	6.36034e-05	0.013468	Up
GPR174	1.21514	0.0940859	17.0412	3.65778e-05	0.00956852	Up
CD8A	1.1949	4.00932	20.9926	4.61056e-06	0.00284637	Up
ATP1A3	1.1539	-1.24599	16.496	4.8754e-05	0.0115764	Up
OASL	1.14903	3.23767	10.844	0.000991165	0.0488742	Up
CLCF1	1.13464	0.968547	13.3367	0.000260258	0.0266014	Up
LAG3	1.13307	0.844384	10.8553	0.000985158	0.0488742	Up
TOX2	1.12896	0.479583	17.1763	3.40654e-05	0.00956579	Up
GPR15	1.12864	1.63218	12.2628	0.00046207	0.0363856	Up
DNALI1	1.11914	1.52786	14.8186	0.000118363	0.0184527	Up
TNFRSF6B	1.11101	1.58851	11.8261	0.000584059	0.0405621	Up
JAKMIP2	1.10582	-0.150968	21.9931	2.73633e-06	0.00201107	Up
KRT8	1.10545	6.02923	17.0592	3.62331e-05	0.00956852	Up
KLRC4-KLRK1	1.09032	2.34798	19.7812	8.68326e-06	0.00414287	Up
RUNX3	1.07825	3.82307	14.6361	0.000130389	0.0195382	Up
GMPR	1.07713	0.136317	13.184	0.000282354	0.027757	Up
C16orf54	1.07006	1.41461	16.1831	5.75041e-05	0.0126788	Up
ZNF831	1.06969	0.814937	18.7361	1.50112e-05	0.00594057	Up
NUGGC	1.05134	-0.180239	11.5773	0.000667601	0.0422285	Up
ST6GAL1	1.02893	5.33545	14.1973	0.000164604	0.0219009	Up
ITGAL	1.01939	3.68213	18.7835	1.46428e-05	0.00594057	Up
IKZF3	1.00789	3.57963	18.6043	1.6086e-05	0.00605543	Up
TNFRSF12A	0.999045	3.94579	11.3746	0.000744534	0.0436925	Up
IQGAP2	0.997348	3.92782	13.2255	0.000276169	0.0276779	Up
SPATA17	0.981119	-0.676083	11.7309	0.000614697	0.0408932	Up
AOAH	0.976561	2.62923	17.2711	3.24082e-05	0.00943751	Up
NR4A1	0.972498	1.93458	11.0016	0.000910336	0.046615	Up
LAX1	0.968777	1.11719	10.8175	0.00100545	0.0492636	Up
HLA-B	0.958608	7.41116	18.4887	1.70914e-05	0.00619298	Up
RHPN2	0.954037	1.65753	11.1925	0.000821281	0.0452702	Up
VMO1	0.952507	0.623957	11.8007	0.000592069	0.0407946	Up
KLRA1P	0.948133	-0.819581	11.0535	0.000885188	0.046615	Up
IGFBP3	0.932599	6.44539	11.6977	0.00062577	0.0412051	Up
PLPP2	0.931196	3.39231	11.7445	0.000610235	0.0408583	Up
TYMP	0.922548	6.51917	14.3393	0.000152648	0.0211622	Up
PRF1	0.9071	2.72967	11.9414	0.000549006	0.0396818	Up
MYADM	0.902272	5.07228	10.8942	0.000964666	0.0486557	Up
SLA2	0.899819	1.75136	17.1695	3.41883e-05	0.00956579	Up
NFATC2	0.895607	3.86136	26.0691	3.29413e-07	0.000363154	Up
FAM107A	0.894552	3.3301	12.7854	0.000349337	0.0316325	Up
NDUFC2-KCTD14	0.892169	1.97942	13.8138	0.00020185	0.0234237	Up
CRIP1	0.886229	4.31767	13.7178	0.000212429	0.0238916	Up
PVRIG	0.870309	0.271967	12.295	0.000454179	0.0359477	Up
RAB20	0.867811	1.45375	11.5351	0.00068293	0.0425972	Up
KIF21B	0.865397	2.04171	15.0524	0.000104565	0.0175419	Up
RHOH	0.858053	1.47981	13.1954	0.00028064	0.027757	Up
RAB37	0.856247	1.11848	16.2777	5.4703e-05	0.0123134	Up
ITK	0.852925	2.42922	14.8193	0.000118315	0.0184527	Up
SKAP1	0.844578	2.02931	14.9668	0.000109419	0.017838	Up
TOX	0.843441	0.837871	15.9636	6.45738e-05	0.013468	Up
CERNA2	0.839292	2.84819	18.6043	1.60861e-05	0.00605543	Up
TNFSF8	0.838727	1.21094	13.6729	0.000217569	0.0238916	Up
XCL2	0.838466	0.369961	12.5649	0.000393061	0.0335166	Up
SLAMF6	0.830084	1.7556	10.7621	0.00103599	0.0499669	Up
GPRC5C	0.826923	3.48958	10.8724	0.000976082	0.0487536	Up
GVINP1	0.81409	2.46508	11.7593	0.000605385	0.0408583	Up
PTPRCAP	0.804647	2.76169	12.7544	0.000355178	0.0316868	Up
NLRC3	0.795085	2.16437	11.5471	0.000678546	0.0425719	Up
CD74	0.778962	9.11726	10.9703	0.000925848	0.0471602	Up
UBASH3A	0.775546	0.908341	11.2853	0.000781229	0.0444926	Up
LCK	0.768788	3.10805	13.8964	0.000193172	0.0231114	Up
MAP4K1	0.764193	1.89384	13.5601	0.000231041	0.0248646	Up
SH2D2A	0.764094	1.18134	14.4404	0.000144664	0.0204839	Up
RASAL3	0.751294	2.36149	13.8185	0.000201347	0.0234237	Up
IL2RB	0.740962	3.63168	12.3407	0.000443187	0.0354412	Up
ADGRE5	0.734965	4.0831	13.0079	0.000310185	0.0300992	Up
LY9	0.733196	1.25932	10.8371	0.000994838	0.0488991	Up
GRAP2	0.731207	2.23932	13.9361	0.00018913	0.0228771	Up
NLRC5	0.728213	5.02675	13.4454	0.000245608	0.0259638	Up
CYSTM1	0.719202	3.05373	11.7514	0.000607965	0.0408583	Up
GPR68	0.710554	3.3991	11.497	0.000697097	0.0426761	Up
ITGB7	0.70782	3.22083	14.0642	0.000176675	0.0227404	Up
APOBEC3G	0.693837	3.44553	13.3405	0.000259741	0.0266014	Up
HRH1	0.685452	3.98612	14.5208	0.000138623	0.020184	Up
SPATA13	0.679473	3.72775	11.0775	0.000873797	0.046615	Up
FKBP11	0.645866	3.83448	12.0881	0.00050746	0.0374743	Up
CADPS2	0.644991	3.89336	11.45	0.000714957	0.0429273	Up
ATP2A3	0.634641	3.76362	11.3558	0.00075211	0.043804	Up
PRKCQ	0.630623	1.74891	11.1659	0.000833162	0.0457617	Up
NEDD4L	0.630354	3.73461	17.2785	3.22813e-05	0.00943751	Up
TNFSF14	0.627971	1.64623	11.685	0.000630064	0.0412051	Up
MICAL2	0.626099	4.14378	12.1068	0.000502392	0.0372784	Up
ACSL5	0.624508	5.15705	14.2732	0.000158101	0.0212185	Up
PARP14	0.623054	6.1052	11.6724	0.00063434	0.041299	Up
XBP1	0.615725	7.25408	12.8966	0.000329174	0.0307908	Up
CYFIP2	0.612977	3.22926	11.0478	0.000887929	0.046615	Up
AKNA	0.600574	4.58246	11.0545	0.00088471	0.046615	Up
BTN3A1	0.596318	4.91897	13.6459	0.000220721	0.0239902	Up
HELZ2	0.582326	4.90846	11.8197	0.000586066	0.0405621	Up
CYP2S1	0.57012	3.71458	11.4851	0.000701578	0.0426761	Up
TXNRD1	0.569394	5.20416	15.4459	8.49e-05	0.0152366	Up
PPP1R16B	0.558125	3.64519	12.3837	0.00043309	0.0353109	Up
RTEL1-TNFRSF6B	0.556416	3.29587	13.9689	0.000185864	0.0228771	Up
ACTN1	0.550762	6.42429	19.1405	1.21439e-05	0.00520637	Up
CLMN	0.540271	3.35459	12.3949	0.000430506	0.0353109	Up
BTN3A2	0.532041	5.47402	12.9386	0.000321869	0.0306998	Up
TNFRSF10B	0.525305	4.70563	17.1408	3.47081e-05	0.00956579	Up
ITGA3	0.518907	5.89307	22.5738	2.02227e-06	0.00164272	Up
KIAA0040	0.50423	4.45886	11.4396	0.000718939	0.0429273	Up
SEPTIN9	0.500709	7.05839	21.4755	3.58388e-06	0.00230473	Up
PML	0.488473	5.43591	15.57	7.95066e-05	0.0145407	Up
PDIA4	0.483422	6.83772	12.9365	0.000322235	0.0306998	Up
CDK2AP2	0.472661	4.52699	12.2321	0.000469755	0.0366172	Up
MTFP1	0.468706	2.9707	12.5102	0.000404734	0.0343223	Up
SDC4	0.454923	6.74897	10.8968	0.000963295	0.0486557	Up
CXCL16	0.425619	5.31813	12.3665	0.000437098	0.0353109	Up
XPR1	0.405846	4.60288	12.3788	0.000434238	0.0353109	Up
MYDGF	0.352443	5.18026	10.7942	0.0010182	0.0495739	Up
SH3BP4	0.349595	4.98264	12.4089	0.000427281	0.0353109	Up
APOBEC3C	0.346637	4.46701	11.5866	0.000664296	0.0421923	Up
RPS6KA1	0.343381	4.87878	13.8214	0.00020103	0.0234237	Up
DPAGT1	0.334842	4.38543	15.0814	0.000102974	0.0175419	Up
SPATS2L	0.256851	6.22187	11.2056	0.000815497	0.0451125	Up
TM9SF1	0.240798	5.46148	11.483	0.000702358	0.0426761	Up

## Sheet: Downregulated genes
S1 Table. Differentially expressed genes between HIV+FSWs and HIV-FSWs. Downregulated genes sorted by Fold change
Gene	logFC	logCPM	LR	PValue	FDR	regulation_FDR
MAPT	-4.45911	-1.33019	13.5083	0.000237514	0.0252813	Down
LCE1F	-4.41341	-0.562861	11.1407	0.000844518	0.0460576	Down
GSTA1	-2.71342	3.52274	15.233	9.50272e-05	0.0166665	Down
LINC02210	-2.71249	-1.0293	11.006	0.000908159	0.046615	Down
LOR	-2.48444	3.83712	15.6365	7.67573e-05	0.0145407	Down
C12orf40	-2.31979	-0.380432	15.6573	7.59194e-05	0.0145407	Down
KRT2	-2.30195	6.57299	14.3974	0.000148008	0.0207669	Down
SCGB3A2	-2.27392	-1.82432	12.9177	0.000325487	0.0307372	Down
RFPL1	-1.87682	0.104293	12.2124	0.000474739	0.0366356	Down
CD36	-1.69844	5.12296	28.5132	9.30642e-08	0.000130577	Down
P2RY4	-1.58094	0.915251	11.3274	0.000763704	0.0438878	Down
SLC38A3	-1.57374	1.08639	15.5848	7.88849e-05	0.0145407	Down
CASP14	-1.49947	5.74361	11.6573	0.000639528	0.041299	Down
CHP2	-1.47511	3.42991	11.3872	0.000739518	0.0436925	Down
MLC1	-1.41692	-0.522364	11.3794	0.000742612	0.0436925	Down
CALML5	-1.40637	6.51026	12.8768	0.000332687	0.0309318	Down
AADAC	-1.37655	0.099749	12.0671	0.000513186	0.0377167	Down
ELF5	-1.32008	2.86405	17.979	2.23355e-05	0.00749406	Down
CRISP3	-1.30914	10.7792	13.9867	0.000184106	0.0228771	Down
ERVV-1	-1.29995	0.133362	11.7873	0.000596348	0.0408583	Down
LINC01224	-1.26308	-0.266733	11.6092	0.000656265	0.0420282	Down
CHODL	-1.25998	1.32885	10.9985	0.000911867	0.046615	Down
ANKRD37	-1.24093	5.82932	15.9834	6.38995e-05	0.013468	Down
PIK3C2G	-1.23623	1.67859	11.2215	0.00080856	0.0450517	Down
SERPINB11	-1.2359	5.23074	10.907	0.000958018	0.0486383	Down
SH3GL3	-1.23304	2.47033	12.2129	0.000474597	0.0366356	Down
UNC93A	-1.22324	1.68905	10.8492	0.000988392	0.0488742	Down
EYA1	-1.13116	1.53988	11.8927	0.000563543	0.0401976	Down
PLA2G4D	-1.1069	8.06736	10.8736	0.000975472	0.0487536	Down
NRG4	-1.07211	0.85981	11.0078	0.000907317	0.046615	Down
ALOX12	-1.07086	9.68428	15.8473	6.86628e-05	0.0139905	Down
SERPINB7	-1.06256	4.95256	11.4017	0.000733781	0.0435584	Down
OR7E91P	-1.05349	0.52695	16.2895	5.43645e-05	0.0123134	Down
TMPRSS11GP	-1.00874	0.612471	14.743	0.000123207	0.0189393	Down
FAM178B	-0.964341	-0.339831	11.0194	0.000901641	0.046615	Down
ANKRD31	-0.962638	4.65098	13.9485	0.000187889	0.0228771	Down
SLC37A2	-0.928799	6.24583	19.8879	8.21196e-06	0.00413507	Down
ACER1	-0.919385	3.76554	12.9968	0.000312031	0.0300992	Down
LINC01588	-0.88155	3.12206	11.0803	0.000872504	0.046615	Down
ZYG11A	-0.857946	1.08532	13.6816	0.000216568	0.0238916	Down
LOC100126784	-0.842717	-0.181374	12.6022	0.000385283	0.0332043	Down
ARHGEF26-AS1	-0.831959	0.926532	12.3679	0.000436787	0.0353109	Down
SYT15	-0.828889	0.0692637	13.7334	0.000210679	0.0238916	Down
BNIP3	-0.824951	6.63618	20.4756	6.03968e-06	0.00357278	Down
SFTPD	-0.819944	2.35594	16.8639	4.01573e-05	0.0101605	Down
LINC01094	-0.808943	4.41792	11.0065	0.000907912	0.046615	Down
JMY	-0.79215	6.11236	15.5648	7.97262e-05	0.0145407	Down
C7orf57	-0.786348	1.05879	11.9424	0.000548704	0.0396818	Down
C1QTNF3-AMACR	-0.786169	4.22119	11.0934	0.000866351	0.046615	Down
KIF21A	-0.763553	7.10849	13.8819	0.000194667	0.0231114	Down
ZMIZ1-AS1	-0.754551	-0.449741	11.1263	0.000851144	0.0462409	Down
LRRC56	-0.749427	-0.610734	11.6605	0.000638417	0.041299	Down
SDAD1P1	-0.741153	1.02516	11.5639	0.000672443	0.0423612	Down
MN1	-0.739985	3.6359	16.99	3.75768e-05	0.009666	Down
SPAG17	-0.715668	5.18989	13.3104	0.000263939	0.0268002	Down
ENDOU	-0.715646	7.51614	13.9788	0.000184881	0.0228771	Down
HECW2	-0.711727	3.54022	11.9476	0.000547185	0.0396818	Down
NMU	-0.701946	5.91935	12.1503	0.000490792	0.0370171	Down
MUC15	-0.696876	6.15639	14.7318	0.000123939	0.0189393	Down
NUAK2	-0.694382	6.32965	15.9936	6.35576e-05	0.013468	Down
FAM162A	-0.693359	8.07606	19.6126	9.48439e-06	0.00430536	Down
ME1	-0.682401	7.1072	12.7793	0.000350471	0.0316325	Down
GSTA4	-0.682253	5.93568	14.4701	0.000142403	0.0203505	Down
LOC730101	-0.677306	1.98104	11.2284	0.00080553	0.0450455	Down
COL21A1	-0.672801	4.57832	13.9439	0.000188343	0.0228771	Down
MKNK2	-0.666494	8.11983	12.5927	0.000387248	0.0332043	Down
SDR9C7	-0.663061	7.24669	16.5218	4.8095e-05	0.0115764	Down
ZRANB1	-0.657775	6.60171	21.666	3.24495e-06	0.0021775	Down
SPTLC3	-0.655029	5.10529	12.1968	0.000478717	0.0367443	Down
CSTA	-0.651114	12.7061	13.6669	0.000218266	0.0238916	Down
MXI1	-0.644739	6.68314	16.7836	4.18929e-05	0.0104286	Down
CRNDE	-0.641618	2.77925	15.8123	6.9948e-05	0.0139905	Down
TRIM16L	-0.640554	4.6084	12.738	0.000358304	0.031782	Down
IL18	-0.63979	7.77838	11.1537	0.000838629	0.0458986	Down
KCTD11	-0.638323	6.94961	14.0816	0.000175044	0.0227404	Down
PFKFB3	-0.635728	6.89925	11.2314	0.000804231	0.0450455	Down
MBLAC1	-0.631111	0.803988	10.8494	0.000988251	0.0488742	Down
ZCWPW2	-0.626942	0.348234	12.1836	0.000482127	0.0367443	Down
PDGFD	-0.625803	5.03927	11.2362	0.000802193	0.0450455	Down
GPR1	-0.621628	4.42322	12.7115	0.000363423	0.0318697	Down
ULK1	-0.621054	5.49419	14.904	0.000113123	0.0181847	Down
MIR210HG	-0.620232	3.10232	14.9781	0.000108764	0.017838	Down
PITHD1	-0.604237	7.21791	15.3267	9.04296e-05	0.0160424	Down
NMRK1	-0.603766	5.7064	11.8926	0.000563589	0.0401976	Down
BNIP3L	-0.597416	7.20171	15.5564	8.00801e-05	0.0145407	Down
TNFAIP8L3	-0.597354	4.68599	13.3896	0.000253027	0.0262095	Down
HOXA1	-0.596187	2.01422	10.7992	0.00101546	0.0495739	Down
VAT1	-0.588888	7.95934	21.8589	2.93452e-06	0.0020587	Down
XKRX	-0.586875	3.58307	14.0708	0.000176057	0.0227404	Down
SMIM5	-0.579152	5.06494	15.8296	6.93099e-05	0.0139905	Down
FBXO27	-0.577413	4.151	12.7997	0.000346671	0.0316325	Down
XG	-0.574686	4.66493	12.7001	0.000365644	0.0318834	Down
C4orf3	-0.574483	8.66257	14.5554	0.0001361	0.020184	Down
VSIG10	-0.566423	4.62907	13.394	0.000252424	0.0262095	Down
PHGDH	-0.56564	7.40777	11.8434	0.000578652	0.0405621	Down
GATM	-0.560764	6.11252	12.4787	0.000411624	0.0345272	Down
ULK3	-0.56007	6.24296	13.9302	0.000189729	0.0228771	Down
TCAF2	-0.557531	4.3299	14.3268	0.000153661	0.0211622	Down
PIM1	-0.53742	8.28741	14.2946	0.00015631	0.0211622	Down
BNIPL	-0.533282	7.4423	14.0546	0.000177577	0.0227404	Down
SPTSSB	-0.526313	4.38966	11.3245	0.000764924	0.0438878	Down
SH3BP5	-0.524496	6.56817	12.4864	0.00040993	0.0345272	Down
NDRG4	-0.522702	7.8918	11.8788	0.000567778	0.0401976	Down
ACP5	-0.515149	5.47625	14.2979	0.00015604	0.0211622	Down
MAP1LC3A	-0.501813	4.09905	11.8864	0.000565439	0.0401976	Down
CBR3-AS1	-0.492997	2.13548	12.628	0.000380021	0.0329508	Down
KCTD3	-0.4896	7.35059	13.5525	0.000231988	0.0248646	Down
UACA	-0.486073	7.10213	15.7372	7.27792e-05	0.0142187	Down
TEC	-0.479464	3.78134	12.1791	0.00048329	0.0367443	Down
CAB39L	-0.465613	5.14506	12.9113	0.00032661	0.0307372	Down
SLC16A9	-0.453235	5.69738	13.7416	0.00020976	0.0238916	Down
FAM219B	-0.449185	6.03672	19.7431	8.85803e-06	0.00414287	Down
KLF4	-0.447368	7.85408	10.7683	0.00103256	0.0499669	Down
CMAS	-0.440415	6.67778	12.7631	0.000353519	0.0316868	Down
DIPK2A	-0.436497	5.26893	14.0472	0.000178281	0.0227404	Down
TIFA	-0.432595	5.5359	11.8315	0.000582362	0.0405621	Down
TMPRSS13	-0.415212	6.10428	11.4607	0.000710832	0.0428554	Down
ABHD12	-0.411598	5.73323	12.8092	0.000344919	0.0316325	Down
HSDL2	-0.41139	6.34972	13.4313	0.00024746	0.0259816	Down
SNX21	-0.41103	4.86177	11.4758	0.000705093	0.0426761	Down
SNX24	-0.410707	4.90753	12.1113	0.000501172	0.0372784	Down
RAB2A	-0.397599	7.65733	11.4359	0.000720368	0.0429273	Down
CDK19	-0.396619	5.55233	10.882	0.000971042	0.0487536	Down
PRDX6	-0.372841	7.97306	11.3577	0.00075134	0.043804	Down
TMED3	-0.371749	7.42968	11.5086	0.00069275	0.0425972	Down
ZNRF1	-0.36945	5.23658	11.9373	0.000550208	0.0396818	Down
MTA3	-0.36322	5.61444	14.5288	0.000138035	0.020184	Down
FUNDC1	-0.358541	4.12589	11.339	0.000758963	0.0438878	Down
C1orf210	-0.35613	4.1526	12.1237	0.000497842	0.0372784	Down
OSTF1	-0.351042	6.85772	11.1203	0.000853872	0.0462409	Down
PROS1	-0.347319	5.62615	13.6946	0.00021507	0.0238916	Down
WDR41	-0.325396	5.44258	13.1586	0.0002862	0.027957	Down
DEF8	-0.312286	5.20015	12.2467	0.000466075	0.0365147	Down
ELMO2	-0.301744	6.0982	12.3056	0.0004516	0.0359278	Down
GID8	-0.29848	7.08229	11.0556	0.000884206	0.046615	Down
ALKBH3	-0.29737	4.01965	11.0815	0.000871939	0.046615	Down
PANK2	-0.289878	5.75852	12.3573	0.00043927	0.0353109	Down

## Sheet: Top 15 by logFC
symbol	logFC	logCPM	LR	PValue	FDR	regulation_FC	regulation_FDR
MAPT	-4.45911	-1.33019	13.5083	0.000237514	0.0252813	Down	Down
LCE1F	-4.41341	-0.562861	11.1407	0.000844518	0.0460576	Down	Down
GSTA1	-2.71342	3.52274	15.233	9.50272e-05	0.0166665	Down	Down
LINC02210	-2.71249	-1.0293	11.006	0.000908159	0.046615	Down	Down
LOR	-2.48444	3.83712	15.6365	7.67573e-05	0.0145407	Down	Down
C12orf40	-2.31979	-0.380432	15.6573	7.59194e-05	0.0145407	Down	Down
KRT2	-2.30195	6.57299	14.3974	0.000148008	0.0207669	Down	Down
SCGB3A2	-2.27392	-1.82432	12.9177	0.000325487	0.0307372	Down	Down
RFPL1	-1.87682	0.104293	12.2124	0.000474739	0.0366356	Down	Down
CD36	-1.69844	5.12296	28.5132	9.30642e-08	0.000130577	Down	Down
P2RY4	-1.58094	0.915251	11.3274	0.000763704	0.0438878	Down	Down
SLC38A3	-1.57374	1.08639	15.5848	7.88849e-05	0.0145407	Down	Down
CASP14	-1.49947	5.74361	11.6573	0.000639528	0.041299	Down	Down
CHP2	-1.47511	3.42991	11.3872	0.000739518	0.0436925	Down	Down
MLC1	-1.41692	-0.522364	11.3794	0.000742612	0.0436925	Down	Down
TFF2	4.23522	-0.444718	16.6038	4.60593e-05	0.0112838	Up	Up
LINC01835	3.4707	-1.50152	41.7283	1.04881e-10	8.09364e-07	Up	Up
S100A7A	3.45713	5.13773	32.6377	1.11042e-08	4.28454e-05	Up	Up
ALPG	2.8968	-1.60551	11.3349	0.000760655	0.0438878	Up	Up
SLC51B	2.76981	0.99026	23.3542	1.3475e-06	0.00120349	Up	Up
ATP6V1B1	2.67642	0.143405	17.4195	2.99732e-05	0.0090707	Up	Up
CHAD	2.67307	0.952917	20.2192	6.90572e-06	0.00367527	Up	Up
WFDC2	2.47856	7.21279	10.998	0.000912125	0.046615	Up	Up
HOXB9	2.42166	1.21114	29.7283	4.97051e-08	7.97478e-05	Up	Up
VTCN1	2.22525	1.78667	11.2141	0.000811794	0.0450692	Up	Up
NOS2	2.17766	2.52917	11.2912	0.000778751	0.0444926	Up	Up
AGR2	2.16817	6.96182	12.4165	0.000425552	0.0353109	Up	Up
KIAA1324	2.06137	3.55033	11.5285	0.000685381	0.0425972	Up	Up
DTHD1	1.9858	-0.826673	29.6531	5.16702e-08	7.97478e-05	Up	Up
C11orf87	1.89529	-1.27511	17.0455	3.64952e-05	0.00956852	Up	Up

## Sheet: summary
Regulation	genes
Down	137
NotSig	15114
Up	183
