# Supplementary material for: Sustained immune activation and impaired epithelial barrier integrity in the ectocervix of women with chronic HIV infection
Source: PLoS Pathog. 2024 Nov 19;20(11):e1012709. doi: 10.1371/journal.ppat.1012709 (PMC11614238; doi:10.1371/journal.ppat.1012709)
Supplement: S2 Table — (XLSX) [file ppat.1012709.s006.xlsx]

## Sheet: Upregulated genes no DMPA
S2 Table. Differentially expressed genes between HIV+FSWs and HIV-FSWs when removing DMPA users. Upregulated genes HIV+FSWs
gene	log2FC	logCPM	LR	PValue	FDR	regulation
LINC01835	3.65298	-1.4949	44.0832	3.14703e-11	4.85745e-07	Up
EOMES	1.90063	1.09897	40.8659	1.63043e-10	1.25829e-06	Up
S100A7A	3.6676	5.16587	34.7413	3.7655e-09	1.93735e-05	Up
CST7	1.23778	2.56566	30.0468	4.21747e-08	0.000149623	Up
GZMH	1.53481	1.92374	29.4622	5.7018e-08	0.000149623	Up
SH2D1A	1.47121	1.61441	29.4237	5.81625e-08	0.000149623	Up
SLC14A1	1.56806	0.326024	27.3566	1.6919e-07	0.000338808	Up
FCRL6	1.75302	-0.15786	26.979	2.05679e-07	0.000338808	Up
NKG7	1.43428	2.91811	26.9702	2.06613e-07	0.000338808	Up
DTHD1	2.02234	-0.874954	26.8532	2.19506e-07	0.000338808	Up
CD8B	1.6558	2.23967	25.084	5.48853e-07	0.00077014	Up
HOXB9	2.35503	1.0969	24.8616	6.15981e-07	0.000792306	Up
SLC51B	2.95609	1.01618	24.4614	7.58136e-07	0.000900141	Up
JAKMIP1	1.47191	-0.365436	23.288	1.39466e-06	0.0014351	Up
CRTAM	1.27988	0.645659	22.8793	1.72499e-06	0.00166407	Up
JAKMIP2	1.16778	-0.171573	21.5781	3.39703e-06	0.00307878	Up
GZMK	1.40989	2.62319	21.472	3.59041e-06	0.00307878	Up
TMEM260	1.37652	4.51136	21.1791	4.18294e-06	0.00339808	Up
PYHIN1	1.33462	0.382321	20.8325	5.01259e-06	0.00386847	Up
LOC101928429	1.86764	0.578016	20.2242	6.88745e-06	0.00506228	Up
GZMM	1.26923	0.382071	20.0421	7.5757e-06	0.00528663	Up
ZNF831	1.16715	0.808252	19.9673	7.87772e-06	0.00528663	Up
IKZF3	1.08323	3.5681	19.0101	1.30026e-05	0.00836227	Up
KLRC4-KLRK1	1.12924	2.3186	18.7286	1.50705e-05	0.00893314	Up
CD8A	1.2021	3.96547	18.712	1.52027e-05	0.00893314	Up
MIAT	1.66907	1.53442	18.6595	1.56265e-05	0.00893314	Up
GPR174	1.32767	0.0913379	18.4409	1.7526e-05	0.00966121	Up
ITGAL	1.06787	3.66157	18.0297	2.17489e-05	0.0109961	Up
ITGA3	0.499049	5.86366	17.9541	2.26295e-05	0.0109961	Up
PATL2	1.61763	-1.04976	17.9119	2.31366e-05	0.0109961	Up
KLK9	1.57297	3.94963	17.8373	2.40617e-05	0.0109961	Up
HLA-B	1.00452	7.38888	17.7945	2.46096e-05	0.0109961	Up
TIGIT	1.32313	1.66382	17.7902	2.46651e-05	0.0109961	Up
SERPINE1	1.81773	2.88191	17.7695	2.49344e-05	0.0109961	Up
CHAD	2.61442	0.83781	17.1668	3.42369e-05	0.0145034	Up
TNFRSF9	1.32217	0.342324	17.0882	3.56833e-05	0.0145034	Up
TTN	1.46685	-0.869218	17.087	3.57064e-05	0.0145034	Up
KLRG1	1.2024	-0.0464037	16.8354	4.0765e-05	0.0157302	Up
FOSB	1.83942	2.06506	16.6665	4.45602e-05	0.0165294	Up
SLFN12L	1.39474	-1.05327	16.3218	5.34455e-05	0.0184958	Up
NFATC2	0.75235	3.78167	16.3049	5.39235e-05	0.0184958	Up
ATP1A3	1.21513	-1.26486	16.1496	5.85305e-05	0.0194037	Up
SLA2	0.937521	1.72938	16.1318	5.90849e-05	0.0194037	Up
CERNA2	0.844701	2.81691	16.0724	6.0965e-05	0.019604	Up
LINC00861	1.39032	-0.327841	15.6417	7.6549e-05	0.0241129	Up
TFF2	4.34107	-0.481298	15.1249	0.000100626	0.0293958	Up
GPR15	1.29098	1.64665	15.1191	0.000100938	0.0293958	Up
ITK	0.915127	2.41649	14.9378	0.000111115	0.0304039	Up
KIF21B	0.924905	2.02963	14.9181	0.000112279	0.0304039	Up
AOAH	0.974941	2.59349	14.7927	0.000120002	0.0319349	Up
RTEL1-TNFRSF6B	0.612479	3.2875	14.6147	0.000131885	0.0345025	Up
NLRC5	0.802319	5.01892	14.5261	0.00013823	0.0355596	Up
TOX	0.866264	0.811968	14.457	0.000143393	0.0356979	Up
GRAP2	0.793702	2.22855	14.405	0.000147412	0.036116	Up
NEDD4L	0.616506	3.70225	14.2791	0.000157604	0.037425	Up
GVINP1	0.936099	2.47237	14.1801	0.00016612	0.0382695	Up
ACTN1	0.51158	6.38963	13.973	0.000185459	0.0411526	Up
TXNRD1	0.5847	5.18295	13.9694	0.000185811	0.0411526	Up
TNFRSF10B	0.511749	4.67788	13.7951	0.000203869	0.0437043	Up
SEPTIN9	0.429595	7.01698	13.7641	0.000207264	0.0438236	Up
UCA1	1.20173	2.99214	13.6584	0.000219261	0.0452746	Up
PPBP	1.67737	-1.27866	13.6521	0.000219993	0.0452746	Up
FGF14	1.44692	0.557714	13.6194	0.000223856	0.0454634	Up
TNFSF8	0.89503	1.19754	13.5224	0.000235735	0.0470338	Up
FAM81A	1.20859	0.145952	13.5069	0.000237683	0.0470338	Up
LCK	0.811816	3.09044	13.4147	0.000249655	0.0487775	Up
MAP4K1	0.812224	1.87851	13.3484	0.000258647	0.0495348	Up

## Sheet: Downregulated genes no DMPA
S2 Table. Differentially expressed genes between HIV+FSWs and HIV-FSWs when removing DMPA users. Downregulated genes HIV+FSWs using DMPA removed
gene	log2FC	logCPM	LR	PValue	FDR	regulation
CD36	-1.67122	5.14284	23.7369	1.10443e-06	0.00121763	Down
SLC37A2	-0.925759	6.25524	16.91	3.91937e-05	0.0155117	Down
MN1	-0.790617	3.63551	16.6488	4.49778e-05	0.0165294	Down
VAT1	-0.54194	7.96803	16.4878	4.89643e-05	0.0175759	Down
C12orf40	-2.53833	-0.366587	15.4673	8.39459e-05	0.0256884	Down
FAM162A	-0.653242	8.08462	15.4464	8.48791e-05	0.0256884	Down
ZRANB1	-0.565971	6.61777	15.0568	0.000104323	0.0298191	Down
CSMD3	-1.59672	-0.382181	14.9566	0.000110012	0.0304039	Down
BNIP3	-0.722861	6.65439	14.4603	0.000143142	0.0356979	Down
FAM219B	-0.404064	6.04279	14.3726	0.000149966	0.0361675	Down
ARG1	-2.12774	1.32753	14.2168	0.00016291	0.0380987	Down
SMIM5	-0.58223	5.06535	13.9611	0.000186633	0.0411526	Down
LOR	-2.54709	3.86017	13.8179	0.000201413	0.0437043	Down
OR7E91P	-1.02907	0.539555	13.339	0.00025995	0.0495348	Down
