# Supplementary material for: Sustained immune activation and impaired epithelial barrier integrity in the ectocervix of women with chronic HIV infection
Source: PLoS Pathog. 2024 Nov 19;20(11):e1012709. doi: 10.1371/journal.ppat.1012709 (PMC11614238; doi:10.1371/journal.ppat.1012709)
Supplement: S3 Table — (XLSX) [file ppat.1012709.s007.xlsx]

## Sheet: GOslim
S3 Table GO Slim analysis
SlimID	Count	Percent	Term	go_ids	go_terms
GO:0002376	34	30.0885	immune system process	GO:0001771;GO:0001912;GO:0002449;GO:0002456;GO:0002460;GO:0002637;GO:0002699;GO:0002717;GO:0030098;GO:0030217;GO:0030888;GO:0030890;GO:0042098;GO:0042110;GO:0042129;GO:0045577;GO:0045672;GO:0045954;GO:0046629;GO:0050671;GO:0050778;GO:0050851;GO:0050852;GO:0050856;GO:0050857;GO:0050858;GO:0050860;GO:0050862;GO:0050863;GO:0050870;GO:0050871;GO:0051249;GO:0072676;GO:0072678	immunological synapse formation, positive regulation of leukocyte mediated cytotoxicity, lymphocyte mediated immunity, T cell mediated immunity, adaptive immune response based on somatic recombination of immune receptors built from immunoglobulin superfamily domains, regulation of immunoglobulin production, positive regulation of immune effector process, positive regulation of natural killer cell…
GO:0050896	23	20.354	response to stimulus	GO:0002456;GO:0002460;GO:0002717;GO:0006954;GO:0006968;GO:0007167;GO:0007169;GO:0007229;GO:0034097;GO:0035455;GO:0043408;GO:0045954;GO:0050778;GO:0050851;GO:0050852;GO:0050856;GO:0050857;GO:0050858;GO:0050860;GO:0050862;GO:0051607;GO:0061043;GO:0140546	T cell mediated immunity, adaptive immune response based on somatic recombination of immune receptors built from immunoglobulin superfamily domains, positive regulation of natural killer cell mediated immunity, inflammatory response, cellular defense response, enzyme-linked receptor protein signaling pathway, transmembrane receptor protein tyrosine kinase signaling pathway, integrin-mediated sign…
GO:0023052	11	9.73451	signaling	GO:0007167;GO:0007169;GO:0007229;GO:0043408;GO:0050851;GO:0050852;GO:0050856;GO:0050857;GO:0050858;GO:0050860;GO:0050862	enzyme-linked receptor protein signaling pathway, transmembrane receptor protein tyrosine kinase signaling pathway, integrin-mediated signaling pathway, regulation of MAPK cascade, antigen receptor-mediated signaling pathway, T cell receptor signaling pathway, regulation of T cell receptor signaling pathway, positive regulation of antigen receptor-mediated signaling pathway, negative regulation o…
GO:0032502	9	7.9646	developmental process	GO:0001706;GO:0001885;GO:0007492;GO:0008544;GO:0030098;GO:0030217;GO:0045577;GO:0045672;GO:0061043	endoderm formation, endothelial cell development, endoderm development, epidermis development, lymphocyte differentiation, T cell differentiation, regulation of B cell differentiation, positive regulation of osteoclast differentiation, regulation of vascular wound healing
GO:0016043	8	7.07965	cellular component organization	GO:0007015;GO:0008154;GO:0022607;GO:0030041;GO:0043933;GO:0050764;GO:0050766;GO:0051258	actin filament organization, actin polymerization or depolymerization, cellular component assembly, actin filament polymerization, protein-containing complex organization, regulation of phagocytosis, positive regulation of phagocytosis, protein polymerization
GO:0008283	5	4.42478	cell population proliferation	GO:0030888;GO:0030890;GO:0042098;GO:0042129;GO:0050671	regulation of B cell proliferation, positive regulation of B cell proliferation, T cell proliferation, regulation of T cell proliferation, positive regulation of lymphocyte proliferation
GO:0016070	5	4.42478	RNA metabolic process	GO:0016553;GO:0016554;GO:0045091;GO:0045869;GO:1902679	base conversion or substitution editing, cytidine to uridine editing, regulation of single stranded viral RNA replication via double stranded DNA intermediate, negative regulation of single stranded viral RNA replication via double stranded DNA intermediate, negative regulation of RNA biosynthetic process
GO:0030154	5	4.42478	cell differentiation	GO:0001885;GO:0030098;GO:0030217;GO:0045577;GO:0045672	endothelial cell development, lymphocyte differentiation, T cell differentiation, regulation of B cell differentiation, positive regulation of osteoclast differentiation
GO:0006629	3	2.65487	lipid metabolic process	GO:0006672;GO:0030148;GO:0046513	ceramide metabolic process, sphingolipid biosynthetic process, ceramide biosynthetic process
GO:0051234	3	2.65487	establishment of localization	GO:0050764;GO:0050766;GO:0070729	regulation of phagocytosis, positive regulation of phagocytosis, cyclic nucleotide transport
GO:0006259	2	1.76991	DNA metabolic process	GO:0045006;GO:0070383	DNA deamination, DNA cytosine deamination
GO:0012501	2	1.76991	programmed cell death	GO:0006915;GO:0051712	apoptotic process, positive regulation of killing of cells of another organism
GO:0042592	2	1.76991	homeostatic process	GO:0010669;GO:0030277	epithelial structure maintenance, maintenance of gastrointestinal epithelium
GO:0019538	1	0.884956	protein metabolic process	GO:0050731	positive regulation of peptidyl-tyrosine phosphorylation
