# Supplementary material for: Sustained immune activation and impaired epithelial barrier integrity in the ectocervix of women with chronic HIV infection
Source: PLoS Pathog. 2024 Nov 19;20(11):e1012709. doi: 10.1371/journal.ppat.1012709 (PMC11614238; doi:10.1371/journal.ppat.1012709)
Supplement: S4 Table — (XLSX) [file ppat.1012709.s008.xlsx]

## Sheet: GO_Up
S4 Table. Functional enrichment analysis Upregulated pathways GO
Term	Overlap	P-value	Adjusted P-value	Old P-value	Old Adjusted P-value	Odds Ratio	Combined Score	Genes
Antigen Receptor-Mediated Signaling Pathway (GO:0050851)	20/105	7.38409e-12	9.11385e-09	0	0	8.67102	222.253	ITK;BTN3A1;NFATC2;CD3G;PTPRJ;BTN3A3;VTCN1;BTN3A2;SLA2;CD3E;LAX1;ZAP70;PTPRC;CD8B;CD8A;LCK;INPP5D;LCP2;SKAP1;TNFRSF21
T Cell Activation (GO:0042110)	18/83	8.36133e-12	9.11385e-09	0	0	10.1686	259.374	ITK;CD74;TNFSF14;CRTAM;MSN;RHOH;CD3G;NLRC3;SLA2;CD3E;LY9;PIK3CG;ZAP70;PTPRC;CD8B;CD8A;LCK;SLAMF6
T Cell Receptor Signaling Pathway (GO:0050852)	17/80	4.52182e-11	3.28586e-08	0	0	9.88558	235.47	ITK;BTN3A1;CD3G;PTPRJ;BTN3A3;BTN3A2;VTCN1;CD3E;ZAP70;PTPRC;CD8B;CD8A;LCK;INPP5D;LCP2;SKAP1;TNFRSF21
Negative Regulation Of Viral Genome Replication (GO:0045071)	12/48	4.62058e-09	2.51821e-06	0	0	12.0856	231.955	APOBEC3C;ISG20;APOBEC3D;PLSCR1;SLPI;APOBEC3G;OAS2;EIF2AK2;IFIT1;APOBEC3A;OASL;APOBEC3B
Regulation Of T Cell Receptor Signaling Pathway (GO:0050856)	10/33	1.18358e-08	5.16039e-06	0	0	15.7014	286.584	CD160;PVRIG;TRAT1;LCK;SH2D1A;PTPRJ;UBASH3A;SLA2;KCNN4;CARD11
Positive Regulation Of Cytokine Production (GO:0001819)	25/256	4.37711e-08	1.59035e-05	0	0	3.99865	67.7542	ITK;SERPINE1;LY9;PIK3CG;MYDGF;SLAMF6;TIGIT;CD74;XBP1;BTN3A1;NOS2;CRTAM;EIF2AK2;CYBA;BTN3A2;FGR;PTPRC;IFNG;CD6;IL23A;SAA1;PRKCQ;IL17F;CARD11;CD244
Defense Response To Symbiont (GO:0140546)	16/121	2.09041e-07	6.51013e-05	0	0	5.55315	85.4115	APOBEC3C;APOBEC3D;APOBEC3G;MX2;PRF1;NLRC5;EIF2AK2;IFIT1;IFI44L;OASL;ISG20;PLSCR1;PTPRC;OAS2;APOBEC3A;APOBEC3B
DNA Cytosine Deamination (GO:0070383)	5/8	8.08555e-07	0.00019585	0	0	59.5516	835.391	APOBEC3C;APOBEC3D;APOBEC3G;APOBEC3A;APOBEC3B
Cytidine To Uridine Editing (GO:0016554)	5/8	8.08555e-07	0.00019585	0	0	59.5516	835.391	APOBEC3C;APOBEC3D;APOBEC3G;APOBEC3A;APOBEC3B
Regulation Of T Cell Activation (GO:0050863)	10/51	1.04876e-06	0.00022863	0	0	8.79753	121.124	MYDGF;HLA-DRB5;LCK;SIRPG;CRTAM;PRKCQ;TNFSF8;VTCN1;TIGIT;LAX1
Defense Response To Virus (GO:0051607)	17/154	1.19351e-06	0.000230159	0	0	4.52342	61.6932	APOBEC3C;APOBEC3D;APOBEC3G;MX2;PRF1;NLRC5;EIF2AK2;IFIT1;IFI44L;PML;OASL;ISG20;PLSCR1;PTPRC;OAS2;APOBEC3A;APOBEC3B
Negative Regulation Of Viral Process (GO:0048525)	10/52	1.26693e-06	0.000230159	0	0	8.58749	116.609	APOBEC3C;ISG20;PLSCR1;SLPI;APOBEC3G;OAS2;EIF2AK2;IFIT1;APOBEC3A;OASL
Regulation Of Transposition (GO:0010528)	5/10	3.47571e-06	0.000556358	0	0	35.7262	449.068	APOBEC3C;APOBEC3D;APOBEC3G;APOBEC3A;APOBEC3B
Lymphocyte Migration (GO:0072676)	7/25	3.57294e-06	0.000556358	0	0	13.9479	174.936	ZAP70;CRTAM;SAA1;XCL2;NEDD9;MSN;MYO1G
Regulation Of Viral Genome Replication (GO:0045069)	10/60	4.96046e-06	0.00072092	0	0	7.20964	88.0586	APOBEC3C;ISG20;PLSCR1;SLPI;APOBEC3G;OAS2;EIF2AK2;IFIT1;APOBEC3A;OASL
T Cell Mediated Immunity (GO:0002456)	6/18	5.89554e-06	0.000759534	0	0	17.8974	215.508	CD8A;CRTAM;PRF1;BTN3A3;BTN3A2;MYO1G
Regulation Of B Cell Proliferation (GO:0030888)	8/37	5.92297e-06	0.000759534	0	0	9.91053	119.29	SASH3;CD74;PTPRC;FCRL3;CLCF1;NFATC2;IKZF3;TNFRSF21
Regulation Of Cytokine Production (GO:0001817)	15/139	6.70351e-06	0.000811869	0	0	4.39201	52.3215	ITK;BTN3A1;NOS2;CRTAM;HLA-B;EIF2AK2;BTN3A3;VTCN1;BTN3A2;PIK3CG;FGR;PTPRC;IFNG;SAA1;IL17F
DNA Deamination (GO:0045006)	5/12	1.04355e-05	0.00113747	0	0	25.5153	292.668	APOBEC3C;APOBEC3D;APOBEC3G;APOBEC3A;APOBEC3B
Base Conversion Or Substitution Editing (GO:0016553)	5/12	1.04355e-05	0.00113747	0	0	25.5153	292.668	APOBEC3C;APOBEC3D;APOBEC3G;APOBEC3A;APOBEC3B
Immunological Synapse Formation (GO:0001771)	4/7	1.85723e-05	0.00189849	0	0	47.5281	517.763	CD6;PRF1;MSN;CORO1A
Inflammatory Response (GO:0006954)	17/189	1.91591e-05	0.00189849	0	0	3.59448	39.0458	SERPINA3;CD96;CIITA;NOS2;GPR68;CYBA;PPBP;ITGAL;PIK3CG;NFKB2;ADGRE5;IFNG;ADORA3;XCL2;CCR5;APOL2;KLRG1
T Cell Migration (GO:0072678)	5/14	2.52011e-05	0.00219578	0	0	19.8426	210.106	ZAP70;MSN;PIK3CG;CXCL16;MYO1G
Lymphocyte Mediated Immunity (GO:0002449)	5/14	2.52011e-05	0.00219578	0	0	19.8426	210.106	CD8A;BTN3A3;KLRD1;SLA2;MYO1G
Negative Regulation Of Single Stranded Viral RNA Replication Via Double Stranded DNA Intermediate (GO:0045869)	5/14	2.52011e-05	0.00219578	0	0	19.8426	210.106	APOBEC3C;APOBEC3D;APOBEC3G;APOBEC3A;APOBEC3B
Regulation Of T Cell Proliferation (GO:0042129)	9/58	2.69147e-05	0.00219578	0	0	6.60562	69.5099	MYDGF;PTPRC;SDC4;CD6;IL23A;TNFSF8;VTCN1;CD3E;TNFRSF21
Cellular Component Assembly (GO:0022607)	18/214	2.71955e-05	0.00219578	0	0	3.34268	35.1398	CYFIP2;CD74;CARD10;WIPF1;WAS;FAM107A;NEDD9;PDE4DIP;CD3G;CD3E;PML;PARVG;IL2RB;HAS3;PKP2;REPS2;PTK2B;EPPK1
Negative Regulation Of Antigen Receptor-Mediated Signaling Pathway (GO:0050858)	6/23	2.85194e-05	0.00222044	0	0	12.6292	132.164	PVRIG;FCRL3;SH2D1A;PTPRJ;UBASH3A;SLA2
Enzyme-Linked Receptor Protein Signaling Pathway (GO:0007167)	12/105	3.14002e-05	0.00226618	0	0	4.66047	48.323	FGR;ZAP70;DOK2;CSF1;CD8B;CD8A;LCK;NEDD9;LCP2;ALKAL2;CD3E;MET
Positive Regulation Of T Cell Activation (GO:0050870)	11/89	3.21062e-05	0.00226618	0	0	5.08646	52.6269	ZAP70;HLA-DRB5;XBP1;PTPRC;CD6;IL23A;LCK;SIRPG;RHOH;PRKCQ;CD3E
Positive Regulation Of B Cell Activation (GO:0050871)	8/46	3.22255e-05	0.00226618	0	0	7.55875	78.1783	SASH3;CD74;XBP1;PTPRC;FCRL3;INPP5D;CLCF1;NFATC2
Positive Regulation Of Lymphocyte Proliferation (GO:0050671)	9/60	3.55915e-05	0.00242467	0	0	6.34573	65.0019	SASH3;CD74;PTPRC;CD6;IL23A;FCRL3;CLCF1;NFATC2;CD3E
Positive Regulation Of B Cell Proliferation (GO:0030890)	6/24	3.71477e-05	0.00243087	0	0	11.9268	121.661	SASH3;CD74;PTPRC;FCRL3;CLCF1;NFATC2
Actin Polymerization Or Depolymerization (GO:0008154)	8/47	3.79126e-05	0.00243087	0	0	7.36445	74.9717	PREX1;PSTPIP1;WIPF1;FAM107A;WAS;SPIRE2;MICAL2;EVL
Negative Regulation Of RNA Biosynthetic Process (GO:1902679)	5/16	5.25329e-05	0.00327205	0	0	16.2327	159.958	APOBEC3C;APOBEC3D;APOBEC3G;APOBEC3A;APOBEC3B
Regulation Of Lymphocyte Activation (GO:0051249)	5/17	7.27453e-05	0.00409553	0	0	14.879	141.775	LCK;FCRL3;CRTAM;KLRD1;IKZF3
Regulation Of Single Stranded Viral RNA Replication Via Double Stranded DNA Intermediate (GO:0045091)	5/17	7.27453e-05	0.00409553	0	0	14.879	141.775	APOBEC3C;APOBEC3D;APOBEC3G;APOBEC3A;APOBEC3B
Negative Regulation Of T Cell Receptor Signaling Pathway (GO:0050860)	5/17	7.27453e-05	0.00409553	0	0	14.879	141.775	PVRIG;SH2D1A;PTPRJ;UBASH3A;SLA2
Regulation Of MAPK Cascade (GO:0043408)	15/170	7.32687e-05	0.00409553	0	0	3.50629	33.3848	DUSP4;MAP4K1;CD74;DUSP2;FCRL3;EIF2AK2;PTPRJ;ADRB2;DUSP6;MYDGF;DOK2;PTPRC;GRAP2;REN;PAK3
Actin Filament Organization (GO:0007015)	12/115	7.74738e-05	0.00422232	0	0	4.20518	39.8044	CNN2;WIPF1;ACTN1;SPIRE2;WAS;NEDD9;EVL;MYO7A;CORO1A;MYO1F;TTN;MYO1G
Positive Regulation Of Killing Of Cells Of Another Organism (GO:0051712)	3/4	8.12272e-05	0.00431891	0	0	106.699	1004.92	IFNG;NOS2;PRF1
Negative Regulation Of Transposition (GO:0010529)	5/18	9.8457e-05	0.00511039	0	0	13.7335	126.704	APOBEC3C;APOBEC3D;APOBEC3G;APOBEC3A;APOBEC3B
Endoderm Development (GO:0007492)	4/10	0.000104322	0.00528888	0	0	23.7593	217.826	DUSP4;EOMES;DUSP2;SOX17
Positive Regulation Of Leukocyte Mediated Cytotoxicity (GO:0001912)	7/42	0.00013387	0.00650291	0	0	7.16507	63.9027	NOS2;IL23A;CD160;CRTAM;HLA-B;SLAMF6;KLRD1
Transmembrane Receptor Protein Tyrosine Kinase Signaling Pathway (GO:0007169)	18/242	0.000134234	0.00650291	0	0	2.91931	26.0284	CSF1;NEDD9;PTPRJ;ADRB2;CD3E;VAV1;FGR;ZAP70;DOK2;NR4A3;CD8B;CD8A;LCK;PTK2B;ALKAL2;LCP2;PAK3;MET
Adaptive Immune Response Based On Somatic Recombination Of Immune Receptors Built From Immunoglobulin Superfamily Domains (GO:0002460)	5/20	0.000170237	0.00789611	0	0	11.9008	103.279	CD8A;BTN3A3;BTN3A2;SLA2;MYO1G
Positive Regulation Of Antigen Receptor-Mediated Signaling Pathway (GO:0050857)	5/20	0.000170237	0.00789611	0	0	11.9008	103.279	PTPRC;TRAT1;LCK;KCNN4;CARD11
Regulation Of Vascular Wound Healing (GO:0061043)	3/5	0.00019891	0.00884948	0	0	53.346	454.649	SMOC2;XBP1;SERPINE1
Positive Regulation Of Cell Killing (GO:0031343)	3/5	0.00019891	0.00884948	0	0	53.346	454.649	IFNG;NOS2;PRF1
Protein-Containing Complex Organization (GO:0043933)	11/109	0.000206308	0.00899503	0	0	4.04299	34.3093	CARD10;CD74;WIPF1;IL2RB;WAS;REPS2;PTK2B;PDE4DIP;CD3G;CD3E;PML
T Cell Proliferation (GO:0042098)	4/12	0.000235347	0.0100599	0	0	17.8171	148.852	TNFSF14;CRTAM;MSN;PIK3CG
Regulation Of Immunoglobulin Production (GO:0002637)	5/22	0.000276311	0.0114037	0	0	10.4993	86.0311	SASH3;XBP1;PTPRC;FCRL3;CLCF1
Regulation Of Phagocytosis (GO:0050764)	7/47	0.000277247	0.0114037	0	0	6.26734	51.3333	FGR;PLSCR1;PTPRC;IFNG;SIRPG;IL2RB;CYBA
Positive Regulation Of Immune Response (GO:0050778)	8/62	0.000284398	0.0114812	0	0	5.31344	43.385	SASH3;CD74;PLSCR1;XBP1;PTPRC;IFNG;IL23A;SKAP1
Positive Regulation Of T Cell Receptor Signaling Pathway (GO:0050862)	4/13	0.00033258	0.0129468	0	0	15.8364	126.828	TRAT1;LCK;KCNN4;CARD11
Positive Regulation Of Osteoclast Differentiation (GO:0045672)	4/13	0.00033258	0.0129468	0	0	15.8364	126.828	CSF1;IFNG;IL23A;NEDD9
Negative Regulation Of Cellular Process (GO:0048523)	26/454	0.000362915	0.0138799	0	0	2.22011	17.5862	TES;SIRPG;WAS;PTPRJ;SHH;SOX17;CLMN;ADORA3;AGR2;SH3BP4;PTK2B;CCN2;MSX1;APOBEC3C;APOBEC3D;APOBEC3G;CDKN2A;IGFBP3;EIF2AK2;RUNX3;PLAAT4;PML;NR4A1;TNFRSF21;APOBEC3A;APOBEC3B
Positive Regulation Of Peptidyl-Tyrosine Phosphorylation (GO:0050731)	10/99	0.000395014	0.0148471	0	0	4.0398	31.6583	CD74;PTPRC;IFNG;IL23A;TNFRSF18;CLCF1;NEDD9;PTK2B;PTPRJ;PARP14
Positive Regulation Of Leukocyte Cell-Cell Adhesion (GO:1903039)	6/36	0.000406511	0.0150202	0	0	7.15036	55.8293	HLA-DRB5;NR4A3;LCK;SIRPG;PRKCQ;SKAP1
Cellular Defense Response (GO:0006968)	6/37	0.000474058	0.0172241	0	0	6.91924	52.9611	ITK;TRAT1;PRF1;PTK2B;CCR5;KLRG1
Lymphocyte Differentiation (GO:0030098)	8/69	0.000594907	0.0212606	0	0	4.7015	34.9185	ZAP70;PTPRC;ITGA4;LCK;CLCF1;RHOH;PTPRJ;TOX
Positive Regulation Of Immune Effector Process (GO:0002699)	5/26	0.000630368	0.0221645	0	0	8.49717	62.6174	XBP1;PTPRC;IFNG;IL23A;PTPRJ
Cyclic Nucleotide Transport (GO:0070729)	3/7	0.000668022	0.0231157	0	0	26.6694	194.985	ABCC4;LRRC8D;LRRC8A
Positive Regulation Of Natural Killer Cell Mediated Cytotoxicity (GO:0045954)	4/16	0.000792816	0.0270053	0	0	11.8749	84.7858	CD160;CRTAM;KLRD1;SLAMF6
Actin Filament Polymerization (GO:0030041)	5/28	0.000900151	0.0301897	0	0	7.75725	54.4012	PREX1;PSTPIP1;FAM107A;WAS;SPIRE2
Protein Polymerization (GO:0051258)	7/57	0.000920546	0.0304059	0	0	5.01053	35.0263	PREX1;PSTPIP1;TPPP3;FAM107A;WAS;SPIRE2;TPPP
T Cell Differentiation (GO:0030217)	6/42	0.000952656	0.0307131	0	0	5.95625	41.4332	ZAP70;SHH;PTPRC;CD8A;LCK;RHOH
Response To Interferon-Alpha (GO:0035455)	4/17	0.00101438	0.0307131	0	0	10.9607	75.5575	MX2;PYHIN1;LAMP3;EIF2AK2
Retrotransposon Silencing (GO:0010526)	4/17	0.00101438	0.0307131	0	0	10.9607	75.5575	APOBEC3C;APOBEC3D;APOBEC3G;APOBEC3B
Epithelial Structure Maintenance (GO:0010669)	4/17	0.00101438	0.0307131	0	0	10.9607	75.5575	SERPINA3;VSIG1;TFF3;TFF2
Maintenance Of Gastrointestinal Epithelium (GO:0030277)	4/17	0.00101438	0.0307131	0	0	10.9607	75.5575	SERPINA3;VSIG1;TFF3;TFF2
Positive Regulation Of Natural Killer Cell Mediated Immunity (GO:0002717)	4/17	0.00101438	0.0307131	0	0	10.9607	75.5575	CD160;CRTAM;KLRD1;SLAMF6
Gamma-Delta T Cell Activation (GO:0046629)	3/8	0.00104704	0.0309088	0	0	21.3341	146.39	ITK;CD3G;CD3E
Regulation Of Interleukin-17 Production (GO:0032660)	5/29	0.00106338	0.0309088	0	0	7.43353	50.8922	IFNG;IL23A;SLAMF6;PRKCQ;LY9
Endoderm Formation (GO:0001706)	5/29	0.00106338	0.0309088	0	0	7.43353	50.8922	DUSP4;EOMES;DUSP2;SOX17;ITGA4
Regulation Of B Cell Differentiation (GO:0045577)	4/18	0.00127607	0.0366031	0	0	10.1771	67.8201	XBP1;FCRL3;INPP5D;IKZF3
Response To Cytokine (GO:0034097)	10/116	0.00136855	0.0385703	0	0	3.38804	22.3408	CD74;CIITA;PLSCR1;LAMP3;MX2;EIF2AK2;XAF1;PML;CXCL16;NFKB2
Positive Regulation Of Phagocytosis (GO:0050766)	6/45	0.00138004	0.0385703	0	0	5.49697	36.2011	PTPRC;IFNG;SIRPG;IL2RB;PTPRJ;CYBA
Apoptotic Process (GO:0006915)	14/203	0.00151474	0.0416748	0	0	2.67117	17.3426	CYFIP2;TNFSF14;DAPK1;GZMA;PRF1;TNFRSF10B;TNFRSF10A;FASLG;GZMH;PLSCR1;GZMM;IFNG;PTK2B;TNFRSF21
Positive Regulation Of MHC Class II Biosynthetic Process (GO:0045348)	3/9	0.00153857	0.0416748	0	0	17.7773	115.142	CIITA;XBP1;IFNG
Endothelial Cell Development (GO:0001885)	4/19	0.00158153	0.0416748	0	0	9.49802	61.2562	PPP1R16B;MYADM;MSN;MET
Positive Regulation Of Interleukin-17 Production (GO:0032740)	4/19	0.00158153	0.0416748	0	0	9.49802	61.2562	IL23A;PRKCQ;SLAMF6;LY9
Integrin-Mediated Signaling Pathway (GO:0007229)	8/80	0.0015867	0.0416748	0	0	3.98028	25.6573	FGR;ITGA4;ITGB4;ITGA3;NEDD9;PTK2B;ITGB7;ITGAL

## Sheet: KEGG_Up
S4 Table. Functional enrichment analysis Upregulated pathways KEGG
Term	Overlap	P-value	Adjusted P-value	Old P-value	Old Adjusted P-value	Odds Ratio	Combined Score	Genes
Natural killer cell mediated cytotoxicity	18/91	4.31795e-11	1.0838e-08	0	0	9.04938	215.969	SH2D1A;PRF1;HLA-B;NFATC2;TNFRSF10B;TNFRSF10A;FASLG;ITGAL;VAV1;ZAP70;IFNG;LCK;KLRC4-KLRK1;PTK2B;KLRD1;LCP2;HCST;CD244
T cell receptor signaling pathway	16/92	3.82472e-09	4.80003e-07	0	0	7.68704	148.989	ITK;NFATC2;CD3G;CD3E;VAV1;ZAP70;PTPRC;CD8B;IFNG;CD8A;LCK;GRAP2;PRKCQ;LCP2;PAK3;CARD11
Cytokine-cytokine receptor interaction	21/200	1.57154e-07	1.31486e-05	0	0	4.30681	67.4706	TNFRSF6B;TNFSF14;TNFRSF12A;CSF1;TNFRSF9;TNFRSF18;TNFRSF10B;TNFRSF10A;FASLG;PPBP;IL27RA;CXCL16;IFNG;IL23A;CLCF1;IL2RB;XCL2;TNFSF8;IL17F;CCR5;TNFRSF21
Th1 and Th2 cell differentiation	11/79	1.0166e-05	0.000450121	0	0	5.83838	67.1207	ZAP70;HLA-DRB5;IFNG;LCK;IL2RB;STAT4;NFATC2;CD3G;PRKCQ;CD3E;RUNX3
Primary immunodeficiency	7/29	1.05464e-05	0.000450121	0	0	11.4089	130.743	ZAP70;CIITA;PTPRC;CD8B;CD8A;LCK;CD3E
Antigen processing and presentation	9/52	1.07599e-05	0.000450121	0	0	7.53036	86.1449	CD74;CIITA;HLA-DRB5;CD8B;IFNG;CD8A;HSPA6;HLA-B;KLRD1
Th17 cell differentiation	12/96	1.25602e-05	0.000450374	0	0	5.16292	58.2634	ZAP70;HLA-DRB5;IFNG;IL23A;LCK;IL2RB;NFATC2;PRKCQ;CD3G;IL17F;CD3E;IL27RA
Cell adhesion molecules	13/119	2.40819e-05	0.000755569	0	0	4.43653	47.1783	HLA-DRB5;SDC4;ITGA4;HLA-B;VTCN1;ITGAL;CDH3;PTPRC;CD8B;CD6;CD8A;ITGB7;TIGIT
Graft-versus-host disease	6/26	6.06433e-05	0.00169127	0	0	10.7327	104.22	HLA-DRB5;IFNG;PRF1;HLA-B;FASLG;KLRD1
Hematopoietic cell lineage	9/76	0.00023272	0.00584128	0	0	4.82517	40.3658	HLA-DRB5;CSF1;CD8B;ITGA4;CD8A;ITGA3;CD5;CD3G;CD3E
Yersinia infection	12/131	0.000268546	0.00612773	0	0	3.63587	29.8959	ZAP70;CD8B;ITGA4;WIPF1;CD8A;LCK;RPS6KA1;WAS;NFATC2;PTK2B;LCP2;VAV1
Allograft rejection	5/26	0.000630368	0.0126624	0	0	8.49717	62.6174	HLA-DRB5;IFNG;PRF1;HLA-B;FASLG
Viral protein interaction with cytokine and cytokine receptor	8/70	0.000655819	0.0126624	0	0	4.62536	33.9021	CSF1;TNFSF14;IL2RB;XCL2;TNFRSF10B;TNFRSF10A;PPBP;CCR5
Osteoclast differentiation	10/108	0.000788838	0.0141427	0	0	3.66658	26.1976	CSF1;IFNG;LCK;SIRPG;FHL2;NFATC2;FOSB;CYBA;LCP2;NFKB2
Chagas disease	9/93	0.00104243	0.0174434	0	0	3.84427	26.3955	C1QB;IFNG;NOS2;SERPINE1;CD3G;FASLG;CD3E;PLCB2;C1QC
Leukocyte transendothelial migration	9/95	0.00121361	0.0175004	0	0	3.75436	25.2074	ITK;ITGA4;ACTN1;MSN;RHOH;PTK2B;CYBA;ITGAL;VAV1
Type I diabetes mellitus	5/30	0.00124756	0.0175004	0	0	7.13571	47.7134	HLA-DRB5;IFNG;PRF1;HLA-B;FASLG
Human immunodeficiency virus 1 infection	13/177	0.00125501	0.0175004	0	0	2.85635	19.0822	APOBEC3C;APOBEC3D;APOBEC3G;HLA-B;NFATC2;CD3G;FASLG;CD3E;PTK2B;CCR5;PAK3;APOBEC3A;APOBEC3B
Chemokine signaling pathway	12/159	0.00151449	0.0200072	0	0	2.93779	19.0741	FGR;PREX1;ITK;XCL2;WAS;PTK2B;PPBP;CCR5;PLCB2;PIK3CG;VAV1;CXCL16
Hypertrophic cardiomyopathy	7/70	0.00307612	0.0386053	0	0	3.97315	22.9811	ITGA4;ITGB4;ITGA3;TNNC1;ATP2A3;ITGB7;TTN
Human T-cell leukemia virus 1 infection	13/197	0.0032335	0.0386481	0	0	2.54245	14.5789	EGR2;HLA-DRB5;CDKN2A;HLA-B;NFATC2;CD3G;CD3E;ITGAL;NFKB2;LCK;IL2RB;MSX1;CREB5
Systemic lupus erythematosus	5/38	0.00367004	0.0418718	0	0	5.40296	30.2974	C1QB;HLA-DRB5;IFNG;ACTN1;C1QC
ECM-receptor interaction	7/73	0.00389767	0.0422228	0	0	3.79179	21.0345	ITGA4;SDC4;ITGB4;ITGA3;CHAD;ITGB7;COL9A2
Regulation of actin cytoskeleton	12/179	0.00403918	0.0422228	0	0	2.58248	14.2339	CYFIP2;ITGA4;ITGB4;ITGA3;ACTN1;SPATA13;MSN;ITGB7;IQGAP2;PAK3;ITGAL;VAV1
Dilated cardiomyopathy	7/74	0.00420546	0.0422228	0	0	3.73495	20.4353	ITGA4;ITGB4;ITGA3;TNNC1;ATP2A3;ITGB7;TTN
Autoimmune thyroid disease	4/25	0.0045312	0.0437435	0	0	6.78159	36.5986	HLA-DRB5;PRF1;HLA-B;FASLG
Influenza A	10/138	0.00487369	0.0453073	0	0	2.80158	14.9153	HLA-DRB5;CIITA;IFNG;OAS2;MX2;EIF2AK2;TNFRSF10B;TNFRSF10A;FASLG;PML

## Sheet: MSigDB_Up
S4 Table. Functional enrichment analysis Upregulated pathways MSigDB
Term	Overlap	P-value	Adjusted P-value	Old P-value	Old Adjusted P-value	Odds Ratio	Combined Score	Genes
Allograft Rejection	29/171	3.19653e-15	1.50237e-13	0	0	7.66773	255.924	ITK;CSF1;PRF1;WAS;CD3G;FASLG;CD3E;ITGAL;IL27RA;STAT4;CCR5;MAP4K1;CD74;CD96;NOS2;CDKN2A;TRAT1;GZMA;CRTAM;FGR;ZAP70;PTPRC;CD8B;IFNG;CD8A;LCK;IL2RB;KLRD1;LCP2
Interferon Gamma Response	26/187	1.02012e-11	2.39729e-10	0	0	6.00996	152.103	CIITA;NLRC5;IFIT1;IFI44L;OASL;HELZ2;STAT4;ITGB7;ZBP1;CD74;MX2;GZMA;HLA-B;EIF2AK2;PLA2G4A;PARP14;PARP12;PML;ISG20;PLSCR1;OAS2;IL2RB;CMPK2;LCP2;XAF1;GPR18
Interferon Alpha Response	13/91	1.18737e-06	1.86021e-05	0	0	6.04045	82.4146	CD74;CSF1;GMPR;EIF2AK2;PARP14;IFI44L;PARP12;OASL;HELZ2;ISG20;PLSCR1;LAMP3;CMPK2
KRAS Signaling Up	14/183	0.000552719	0.00649445	0	0	2.99132	22.4369	MAP4K1;SERPINA3;ST6GAL1;IGFBP3;PPBP;DUSP6;ETV5;ANO1;PCP4;SLPI;TRIB1;KCNN4;TRIB2;TSPAN1
TNF-alpha Signaling via NF-kB	14/192	0.000887484	0.00834235	0	0	2.83835	19.9454	DUSP4;EGR2;DUSP2;SDC4;CSF1;TNFRSF9;SERPINE1;NFKB2;NR4A1;NR4A3;IL23A;CLCF1;FOSB;TRIB1
Complement	12/176	0.00352518	0.0276139	0	0	2.63025	14.8552	GZMK;PLSCR1;APOBEC3G;LCK;GZMA;SERPINE1;WAS;PLA2G4A;LCP2;DUSP6;PIK3CG;C1QC
Inflammatory Response	12/182	0.00461175	0.0309646	0	0	2.53639	13.6436	HRH1;CSF1;RGS1;LCK;LAMP3;TNFRSF9;SERPINE1;IL2RB;EIF2AK2;LCP2;NDP;MET

## Sheet: GO_Down
S4 Table. Functional enrichment analysis Downregulated pathways GO
Term	Overlap	P-value	Adjusted P-value	Old P-value	Old Adjusted P-value	Odds Ratio	Combined Score	Genes
Epidermis Development (GO:0008544)	9/75	3.26374e-05	0.0370435	0	0	6.32828	65.3715	CASP14;SPRR3;CDSN;CALML5;FABP5;KRT2;SPINK5;OVOL1;KRT9
Ceramide Metabolic Process (GO:0006672)	7/49	8.05306e-05	0.0370435	0	0	7.69939	72.5811	SMPD2;ACER1;SPTLC3;SPTSSB;DEGS1;DEGS2;CYP4F22
Ceramide Biosynthetic Process (GO:0046513)	6/35	9.22436e-05	0.0370435	0	0	9.53686	88.6077	SMPD2;SPTLC3;SPTSSB;DEGS1;DEGS2;CYP4F22
Sphingolipid Biosynthetic Process (GO:0030148)	8/67	9.29573e-05	0.0370435	0	0	6.27609	58.2633	SMPD2;ELOVL1;ACER1;SPTLC3;SPTSSB;DEGS1;DEGS2;CYP4F22

## Sheet: KEGG_Down
S4 Table. Functional enrichment analysis Downregulated pathways KEGG
Term	Overlap	P-value	Adjusted P-value	Old P-value	Old Adjusted P-value	Odds Ratio	Combined Score	Genes

## Sheet: MSigDB_Down
S4 Table. Functional enrichment analysis Downregulated pathways MSigDB
Term	Overlap	P-value	Adjusted P-value	Old P-value	Old Adjusted P-value	Odds Ratio	Combined Score	Genes
Hypoxia	12/182	0.000600816	0.0264359	0	0	3.28356	24.3549	BNIP3L;PFKFB3;UGP2;FAM162A;RRAGD;MXI1;PIM1;ALDOC;RORA;HK2;PDK1;VEGFA
