# Supplementary material for: Sustained immune activation and impaired epithelial barrier integrity in the ectocervix of women with chronic HIV infection
Source: PLoS Pathog. 2024 Nov 19;20(11):e1012709. doi: 10.1371/journal.ppat.1012709 (PMC11614238; doi:10.1371/journal.ppat.1012709)
Supplement: S5 Table — (XLSX) [file ppat.1012709.s009.xlsx]

## Sheet: ARCHS4_Up
S5 Table. Transcription factor prediction Upregulated transcription factors ARCHS4
Term	Overlap	P-value	Adjusted P-value	Old P-value	Old Adjusted P-value	Odds Ratio	Combined Score	Genes
STAT4 human tf ARCHS4 coexpression	55/169	3.80198e-44	6.09077e-41	0	0	19.4234	1941.92	DENND1C;ITK;WIPF1;SIRPG;PRF1;CD3G;CD3E;ITGAL;PSTPIP1;GPR171;TBC1D10C;CCR5;CD96;DUSP2;TMC8;BTN3A3;RUNX3;VAV1;PATL2;ZAP70;DOK2;ACAP1;CD8B;CD8A;LCK;LCP2;PTPRCAP;HCST;SKAP1;SASH3;AKNA;SH2D2A;CST7;RASAL3;CORO1A;KLRC4-KLRK1;TIGIT;SAMD3;C16ORF54;APOBEC3C;APOBEC3G;TNFSF14;PYHIN1;TNFRSF9;SH2D1A;NKG7;GZMH;ISG20;GZMK;PTPRC;CD6;STK17B;ALOX5AP;IL2RB;MYO1G
ZNF831 human tf ARCHS4 coexpression	60/260	1.75246e-38	1.40372e-35	0	0	12.1726	1058.25	DENND1C;ARHGAP9;ITK;WIPF1;PRF1;ATP2A3;CD3G;PTPRJ;CD3E;ITGAL;IKZF3;IL27RA;GPR174;PREX1;PSTPIP1;ADGRE5;TBC1D10C;UBASH3A;BTN3A1;ITGA4;PVRIG;HLA-B;TMC8;BTN3A3;RUNX3;VAV1;ARHGAP45;FGR;ZAP70;ACAP1;GVINP1;CD8B;LCK;LCP2;EVL;PTPRCAP;PLCB2;SKAP1;CARD11;SASH3;WAS;NLRC5;NLRC3;AOAH;RASAL3;CORO1A;INPP5D;PTK2B;PYHIN1;SH2D1A;NFATC2;GZMK;GZMM;PTPRC;PARVG;CD6;CD5;IL2RB;MYO1F;MYO1G
IKZF3 human tf ARCHS4 coexpression	59/260	2.12179e-37	1.13304e-34	0	0	11.8768	1002.92	DENND1C;ARHGAP9;ITK;CIITA;WIPF1;ATP2A3;CD3E;ITGAL;GPR174;PSTPIP1;TBC1D10C;TRIM22;SLFN12L;MAP4K1;ZBP1;PPP1R16B;DUSP2;BTN3A1;ITGA4;FCRL3;HLA-B;RHOH;TMC8;BTN3A3;RUNX3;LAX1;ARHGAP45;ZAP70;ACAP1;GVINP1;LCK;LCP2;EVL;ZNF831;PTPRCAP;CARD11;SASH3;AKNA;WAS;NLRC5;NLRC3;RASAL3;LY9;CORO1A;KIAA0040;INPP5D;PTK2B;GPR15;PYHIN1;NFATC2;ISG20;PTPRC;PARVG;CD6;CD5;STK17B;IL2RB;KLRD1;MYO1G
SP140 human tf ARCHS4 coexpression	58/260	2.50679e-36	8.24566e-34	0	0	11.5853	949.693	DENND1C;ARHGAP9;ITK;CIITA;WIPF1;PRF1;ATP2A3;PTPRJ;ITGAL;IKZF3;IFI44L;GPR174;PREX1;PSTPIP1;ADGRE5;TBC1D10C;TRIM22;MAP4K1;ZBP1;PPP1R16B;BTN3A1;ITGA4;DTX3L;FCRL3;HLA-B;TMC8;BTN3A3;RUNX3;VAV1;ARHGAP45;FGR;ACAP1;GVINP1;OAS2;LCK;LCP2;PTPRCAP;SKAP1;CARD11;SASH3;AKNA;WAS;NLRC5;AOAH;RASAL3;CORO1A;KIAA0040;INPP5D;PTK2B;MX2;PARP14;PARP12;ISG20;PTPRC;PARVG;STK17B;XAF1;MYO1G
RUNX3 human tf ARCHS4 coexpression	59/271	2.57355e-36	8.24566e-34	0	0	11.2522	922.094	DENND1C;ARHGAP9;ITK;CIITA;WIPF1;PRF1;ATP2A3;CD3E;ITGAL;IKZF3;PREX1;PSTPIP1;ADGRE5;RPS6KA1;TBC1D10C;MAP4K1;PPP1R16B;DUSP2;BTN3A1;ITGA4;HLA-B;TMC8;BTN3A3;CYBA;VAV1;ARHGAP45;FGR;ZAP70;DOK2;ACAP1;OAS2;LCP2;EVL;ZNF831;PLCB2;CARD11;SASH3;AKNA;WAS;NLRC5;NLRC3;AOAH;RASAL3;CORO1A;TYMP;INPP5D;PTK2B;GPR15;MX2;MSN;NFKB2;ISG20;GZMM;PTPRC;PARVG;CD6;CD5;IL2RB;MYO1F
NFATC2 human tf ARCHS4 coexpression	54/242	7.56762e-34	2.02056e-31	0	0	11.4754	875.162	DENND1C;ARHGAP9;ITK;WIPF1;PRF1;ATP2A3;PTPRJ;CD3E;ITGAL;IKZF3;GPR174;PREX1;PSTPIP1;ADGRE5;TBC1D10C;SLFN12L;MAP4K1;BTN3A1;ITGA4;HLA-B;TMC8;BTN3A3;RUNX3;ARHGAP45;ZAP70;ACAP1;GVINP1;LCP2;EVL;ZNF831;PTPRCAP;PLCB2;CARD11;SASH3;AKNA;SH2D2A;WAS;NLRC5;NLRC3;AOAH;RASAL3;CORO1A;INPP5D;PTK2B;TIGIT;MSN;PTPRC;PARVG;CD6;CD5;STK17B;IL2RB;CD244;MYO1G
IKZF1 human tf ARCHS4 coexpression	55/270	2.84899e-32	6.52013e-30	0	0	10.2291	742.999	DENND1C;ARHGAP9;ITK;CIITA;ATP2A3;PTPRJ;CD3E;ITGAL;IKZF3;PIK3CG;GPR174;PREX1;PSTPIP1;ADGRE5;RPS6KA1;TBC1D10C;BTN3A1;ITGA4;HLA-B;TMC8;BTN3A3;RUNX3;VAV1;ARHGAP45;FGR;ZAP70;ACAP1;GVINP1;LCP2;EVL;ZNF831;PTPRCAP;PLCB2;CARD11;SASH3;AKNA;WAS;NLRC5;NLRC3;AOAH;RASAL3;CORO1A;KIAA0040;INPP5D;PTK2B;NFATC2;MSN;PTPRC;PARVG;CD6;CD5;STK17B;CD244;MYO1F;MYO1G
FOXP3 human tf ARCHS4 coexpression	52/242	9.60071e-32	1.92254e-29	0	0	10.874	776.63	DENND1C;ARHGAP9;ITK;WIPF1;ATP2A3;CD3E;ITGAL;IKZF3;IL27RA;GPR174;PSTPIP1;ADGRE5;GPR171;TBC1D10C;UBASH3A;MAP4K1;LAG3;BTN3A1;HLA-B;RHOH;TMC8;BTN3A3;RUNX3;ARHGAP45;ZAP70;DOK2;ACAP1;GVINP1;LCK;SPATA13;LCP2;EVL;ZNF831;PTPRCAP;SKAP1;CARD11;SASH3;AKNA;SH2D2A;WAS;NLRC5;NLRC3;RASAL3;CORO1A;TRAT1;ISG20;GZMM;PTPRC;CD6;CD5;IL2RB;MYO1G
NFATC3 human tf ARCHS4 coexpression	49/212	1.59097e-31	2.83193e-29	0	0	11.8702	841.787	DENND1C;ARHGAP9;ITK;WIPF1;PRF1;ATP2A3;PTPRJ;CD3E;ITGAL;IKZF3;GPR174;ADGRE5;TBC1D10C;BTN3A1;ITGA4;RHOH;TMC8;BTN3A3;RUNX3;ARHGAP45;ZAP70;GVINP1;LCK;LCP2;ZNF831;PLCB2;CARD11;SASH3;AKNA;SH2D2A;WAS;NLRC5;NLRC3;AOAH;RASAL3;CORO1A;KIAA0040;INPP5D;PYHIN1;NFATC2;NKG7;MSN;PTPRC;PARVG;CD6;CD5;STK17B;IL2RB;MYO1G
SP110 human tf ARCHS4 coexpression	53/270	2.8798e-30	4.61345e-28	0	0	9.71246	660.64	DENND1C;ARHGAP9;ITK;WIPF1;PTPRJ;CD3E;ITGAL;IKZF3;PSTPIP1;ADGRE5;TBC1D10C;TRIM22;ZBP1;BTN3A1;ITGA4;DTX3L;HLA-B;TMC8;BTN3A3;RUNX3;VAV1;ARHGAP45;FGR;ACAP1;GVINP1;OAS2;LCP2;PTPRCAP;PLCB2;CARD11;SASH3;AKNA;WAS;NLRC5;NLRC3;AOAH;RASAL3;CORO1A;KIAA0040;INPP5D;PTK2B;CD74;PARP14;PARP12;ISG20;PTPRC;PARVG;STK17B;ALOX5AP;XAF1;APOBEC3A;MYO1F;MYO1G
TCF7 human tf ARCHS4 coexpression	51/253	1.00022e-29	1.45669e-27	0	0	9.9964	667.507	DENND1C;ARHGAP9;ITK;WIPF1;ATP2A3;CD3E;ITGAL;IKZF3;IL27RA;GPR174;PSTPIP1;ADGRE5;TBC1D10C;UBASH3A;BTN3A1;ITGA4;HLA-B;TMC8;BTN3A3;RUNX3;VAV1;ARHGAP45;ZAP70;ACAP1;GVINP1;PITPNM1;LCK;SPATA13;LCP2;EVL;ZNF831;PLCB2;CARD11;SASH3;AKNA;WAS;NLRC5;NLRC3;RASAL3;CORO1A;INPP5D;PTK2B;SH2D1A;GZMM;PTPRC;PARVG;CD6;CD5;IL2RB;MYO1F;MYO1G
TBX21 human tf ARCHS4 coexpression	48/220	1.14659e-29	1.5307e-27	0	0	10.9837	731.931	DENND1C;ARHGAP9;SASH3;DTHD1;ITK;AKNA;WIPF1;SH2D2A;PRF1;WAS;NLRC5;AOAH;CD3E;RASAL3;ITGAL;CORO1A;IL27RA;PSTPIP1;ADGRE5;TBC1D10C;STAT4;SLAMF6;TNFSF14;BTN3A1;HLA-B;TMC8;NKG7;BTN3A3;CYBA;RUNX3;ARHGAP45;FGR;ZAP70;DOK2;GZMM;PTPRC;CD6;CD8A;ALOX5AP;IL2RB;LCP2;EVL;GPRC5C;HCST;PLCB2;CARD11;MYO1F;MYO1G
ETS1 human tf ARCHS4 coexpression	51/268	1.8112e-28	2.23196e-26	0	0	9.29598	593.812	DENND1C;ARHGAP9;ITK;WIPF1;PRF1;ATP2A3;PTPRJ;CD3E;ITGAL;IKZF3;GPR174;PREX1;PSTPIP1;ADGRE5;TBC1D10C;BTN3A1;ITGA4;HLA-B;TMC8;BTN3A3;RUNX3;VAV1;ARHGAP45;FGR;ZAP70;ACAP1;GVINP1;SPATA13;LCP2;EVL;ZNF831;PLCB2;CARD11;SASH3;WAS;NLRC5;NLRC3;AOAH;RASAL3;CORO1A;KIAA0040;INPP5D;PTK2B;NFATC2;MSN;PTPRC;PARVG;CD6;CD5;IL2RB;MYO1G
SATB1 human tf ARCHS4 coexpression	50/257	2.157e-28	2.46822e-26	0	0	9.53494	607.411	CYFIP2;DENND1C;WIPF1;GFI1;ATP2A3;CD3E;ITGAL;GPR174;PSTPIP1;GPR171;TBC1D10C;UBASH3A;SLFN12L;BTN3A1;ITGA4;TMC8;BTN3A3;RUNX3;ARHGAP45;PATL2;ZAP70;ACAP1;GVINP1;RAB37;PRKCQ;LCP2;EVL;ZNF831;PLCB2;CARD11;SASH3;AKNA;NLRC5;NLRC3;AOAH;RASAL3;INPP5D;STAT4;PTK2B;SLAMF6;TIGIT;TNFRSF9;NFATC2;PTPRC;PARVG;CD6;CD5;STK17B;CDC42SE2;MYO1G
IFI16 human tf ARCHS4 coexpression	51/276	7.81902e-28	8.35071e-26	0	0	8.96061	559.284	DENND1C;ARHGAP9;WIPF1;ATP2A3;CD3E;IKZF3;IFI44L;PSTPIP1;ADGRE5;RPS6KA1;TBC1D10C;TRIM22;BTN3A1;ITGA4;DTX3L;HLA-B;BTN3A3;RUNX3;VAV1;ARHGAP45;PLSCR1;GVINP1;OAS2;LCP2;PLCB2;CARD11;SASH3;AKNA;WAS;NLRC5;AOAH;RASAL3;CORO1A;KIAA0040;INPP5D;PTK2B;CD74;MX2;SH2D1A;MSN;PARP14;PARP12;PML;ISG20;PTPRC;PARVG;STK17B;XAF1;APOBEC3A;MYO1F;MYO1G
PRDM1 human tf ARCHS4 coexpression	46/219	1.07706e-27	1.0784e-25	0	0	10.4092	646.367	FKBP11;SASH3;ITK;WIPF1;SH2D2A;SIRPG;PRF1;CD3G;AOAH;ADRB2;CD3E;CST7;ITGAL;IKZF3;GPR174;RGS1;GPR171;STAT4;ITGB7;CCR5;APOBEC3C;APOBEC3D;EGR2;DUSP2;LAG3;APOBEC3G;TNFSF14;BTN3A1;FCRL6;PYHIN1;GZMA;NKG7;RUNX3;NFKB2;ISG20;PLSCR1;DOK2;GVINP1;PTPRC;NR4A3;CD8A;LCK;STK17B;ALOX5AP;LCP2;SKAP1
LEF1 human tf ARCHS4 coexpression	48/253	9.0785e-27	8.55515e-25	0	0	9.19506	551.371	CYFIP2;DENND1C;ARHGAP9;SASH3;ITK;AKNA;WIPF1;WAS;ATP2A3;NLRC5;CD3G;NLRC3;CD3E;RASAL3;ITGAL;IKZF3;CORO1A;IL27RA;GPR174;PSTPIP1;INPP5D;TBC1D10C;UBASH3A;BTN3A1;ITGA4;PVRIG;TRAT1;SH2D1A;HLA-B;TMC8;MSN;BTN3A3;VAV1;ARHGAP45;ZAP70;ACAP1;GVINP1;PTPRC;CD8B;CD6;LCK;CD5;PRKCQ;LCP2;EVL;ZNF831;CARD11;MYO1G
ZNF655 human tf ARCHS4 coexpression	48/254	1.09224e-26	9.72096e-25	0	0	9.1498	546.966	DENND1C;ARHGAP9;SASH3;ITK;CIITA;AKNA;WIPF1;WAS;ATP2A3;NLRC5;PTPRJ;NLRC3;AOAH;CD3E;RASAL3;ITGAL;IKZF3;LY9;GPR174;PSTPIP1;ADGRE5;INPP5D;TBC1D10C;PTK2B;SLFN12L;MAP4K1;BTN3A1;ITGA4;TMC8;BTN3A3;PARP14;RUNX3;PARP12;ARHGAP45;FGR;ZAP70;GVINP1;PTPRC;PARVG;CD6;LCK;CD5;STK17B;LCP2;EVL;PLCB2;CARD11;MYO1G
SCML4 human tf ARCHS4 coexpression	43/201	2.77977e-26	2.34378e-24	0	0	10.5812	622.646	ARHGAP9;SASH3;ITK;AKNA;WIPF1;PRF1;NLRC5;NLRC3;CD3E;RASAL3;ITGAL;IL27RA;PSTPIP1;INPP5D;KLRC4-KLRK1;TBC1D10C;SLFN12L;C16ORF54;ZBP1;APOBEC3D;CD96;BTN3A1;TRAT1;PYHIN1;TNFRSF18;RHOH;TMC8;BTN3A3;ARHGAP45;ZAP70;ACAP1;GVINP1;PTPRC;CD6;CD5;STK17B;IL2RB;LCP2;EVL;ZNF831;PTPRCAP;SKAP1;CARD11
SP100 human tf ARCHS4 coexpression	49/275	5.11386e-26	4.0962e-24	0	0	8.52495	496.453	DENND1C;ARHGAP9;ITK;CIITA;WIPF1;CD3G;PTPRJ;CD3E;ITGAL;IKZF3;IFI44L;GPR174;PSTPIP1;TBC1D10C;TRIM22;SLFN12L;ZBP1;BTN3A1;ITGA4;DTX3L;TMC8;BTN3A3;BTN3A2;RUNX3;VAV1;ARHGAP45;ACAP1;GVINP1;OAS2;CMPK2;LCP2;CARD11;SASH3;AKNA;NLRC5;NLRC3;AOAH;KIAA0040;INPP5D;PTK2B;MX2;PARP14;PARP12;ISG20;PARVG;STK17B;KLRD1;XAF1;MYO1G
AKNA human tf ARCHS4 coexpression	47/263	4.8372e-25	3.69009e-23	0	0	8.51604	476.799	DENND1C;ARHGAP9;SASH3;ITK;WIPF1;PRF1;WAS;ATP2A3;NLRC5;PTPRJ;NLRC3;AOAH;CD3E;RASAL3;ITGAL;CORO1A;PREX1;PSTPIP1;ADGRE5;INPP5D;RPS6KA1;TBC1D10C;PTK2B;BTN3A1;HLA-B;TMC8;BTN3A3;CYBA;RUNX3;VAV1;FGR;ZAP70;DOK2;ACAP1;GVINP1;PTPRC;PARVG;PITPNM1;CD6;CD5;LCP2;EVL;ZNF831;PLCB2;CARD11;MYO1F;MYO1G
ID2 human tf ARCHS4 coexpression	31/97	5.9431e-25	4.32766e-23	0	0	17.8151	993.769	FKBP11;SH2D2A;PRF1;CD3G;FASLG;CD3E;CST7;MYDGF;GPR171;KLRC4-KLRK1;STAT4;C16ORF54;APOBEC3C;APOBEC3D;CD96;LAG3;APOBEC3G;PVRIG;PYHIN1;TNFRSF18;GZMA;SH2D1A;NKG7;CD8A;LCK;STK17B;ALOX5AP;CDK2AP2;KLRD1;HCST;SKAP1
IRF9 human tf ARCHS4 coexpression	47/269	1.33674e-24	9.31067e-23	0	0	8.28252	455.305	DENND1C;ARHGAP9;SASH3;AKNA;WIPF1;WAS;ATP2A3;NLRC5;CD3E;RASAL3;CORO1A;KIAA0040;TYMP;HELZ2;PREX1;PSTPIP1;ADGRE5;INPP5D;RPS6KA1;TBC1D10C;PTK2B;ZBP1;BTN3A1;DTX3L;MX2;HLA-B;TMC8;BTN3A3;CYBA;PARP14;RUNX3;PARP12;VAV1;PML;ARHGAP45;NFKB2;ISG20;FGR;ACAP1;PARVG;OAS2;LCP2;PTPRCAP;PLCB2;APOBEC3A;MYO1F;MYO1G
TSC22D3 human tf ARCHS4 coexpression	45/253	6.40043e-24	4.27229e-22	0	0	8.42725	450.063	DENND1C;ARHGAP9;SASH3;AKNA;WIPF1;WAS;ATP2A3;NLRC5;NLRC3;CD3E;RASAL3;LY9;CORO1A;IL27RA;PSTPIP1;ADGRE5;RGS1;INPP5D;TBC1D10C;PTK2B;C16ORF54;CD74;BTN3A1;TRAT1;HLA-B;RHOH;TMC8;BTN3A3;ARHGAP45;FGR;ZAP70;DOK2;ACAP1;PTPRC;PARVG;CD6;RAB37;LCK;STK17B;LCP2;RGL4;PTPRCAP;PLCB2;CD244;MYO1F
KLF2 human tf ARCHS4 coexpression	45/265	4.67908e-23	2.99835e-21	0	0	7.96112	409.332	DENND1C;ARHGAP9;SASH3;AKNA;WIPF1;WAS;ATP2A3;NLRC5;NLRC3;CD3E;RASAL3;ITGAL;CORO1A;CNN2;PREX1;PSTPIP1;ADGRE5;INPP5D;RPS6KA1;TBC1D10C;PTK2B;BTN3A1;HLA-B;TMC8;BTN3A3;CYBA;RUNX3;VAV1;ARHGAP45;FGR;ZAP70;DOK2;GZMM;ACAP1;PARVG;PITPNM1;CD6;CD5;LCP2;EVL;ZNF831;PLCB2;CARD11;MYO1F;MYO1G
STAT1 human tf ARCHS4 coexpression	46/279	5.39876e-23	3.32647e-21	0	0	7.69749	394.675	SASH3;ITK;AKNA;WIPF1;NLRC5;PTPRJ;IFIT1;RASAL3;ITGAL;IKZF3;CORO1A;KIAA0040;IFI44L;TYMP;OASL;HELZ2;LAMP3;RPS6KA1;PTK2B;CCR5;TRIM22;PPP1R16B;GPR15;BTN3A1;ITGA4;DTX3L;MX2;HLA-B;EIF2AK2;MSN;BTN3A3;PARP14;RUNX3;PARP12;PML;NFKB2;ISG20;PLSCR1;GVINP1;PTPRC;CMPK2;LCP2;XAF1;APOBEC3A;CARD11;MYO1G
BCL11B human tf ARCHS4 coexpression	44/254	6.34267e-23	3.76332e-21	0	0	8.13898	416.001	CYFIP2;DENND1C;ARHGAP9;ITK;AKNA;WIPF1;ATP2A3;NLRC5;PTPRJ;NLRC3;CD3E;RASAL3;ITGAL;IKZF3;GPR174;PSTPIP1;TBC1D10C;UBASH3A;KIF21B;SLFN12L;ST6GAL1;BTN3A1;ITGA4;TRAT1;SH2D1A;NFATC2;TMC8;BTN3A3;RUNX3;ARHGAP45;ZAP70;ACAP1;GVINP1;PTPRC;CD6;LCK;CD5;STK17B;SPATA13;LCP2;EVL;ZNF831;PLCB2;CARD11
NFATC1 human tf ARCHS4 coexpression	45/270	1.03667e-22	5.93123e-21	0	0	7.78158	393.91	DENND1C;ARHGAP9;SASH3;ITK;AKNA;WIPF1;WAS;ATP2A3;NLRC5;PTPRJ;CD3E;RASAL3;ITGAL;IKZF3;CORO1A;KIAA0040;TYMP;PSTPIP1;INPP5D;RPS6KA1;TBC1D10C;PTK2B;MAP4K1;PPP1R16B;FCRL3;HLA-B;TMC8;MSN;CYBA;RUNX3;PARP12;VAV1;ARHGAP45;NFKB2;FGR;ZAP70;ACAP1;PARVG;CD6;CD5;LCP2;EVL;PTPRCAP;PLCB2;MYO1G
JUNB human tf ARCHS4 coexpression	45/271	1.21273e-22	6.51219e-21	0	0	7.74662	390.926	DENND1C;ARHGAP9;ITK;AKNA;WIPF1;WAS;ATP2A3;NLRC5;NLRC3;CD3E;RASAL3;ITGAL;CORO1A;TYMP;HELZ2;PSTPIP1;ADGRE5;INPP5D;TBC1D10C;PTK2B;DUSP2;BTN3A1;HLA-B;TMC8;BTN3A3;CYBA;RUNX3;ARHGAP45;NFKB2;ZAP70;ACAP1;PARVG;PITPNM1;CD6;CD5;KCNQ1;STK17B;FOSB;LCP2;EVL;ZNF831;PLCB2;CARD11;MYO1F;MYO1G
ZBP1 human tf ARCHS4 coexpression	44/258	1.21951e-22	6.51219e-21	0	0	7.98469	402.895	DENND1C;ARHGAP9;SASH3;AKNA;WIPF1;PRF1;WAS;NLRC5;AOAH;RASAL3;ITGAL;IKZF3;CORO1A;KIAA0040;TYMP;HELZ2;PREX1;PSTPIP1;ADGRE5;TBC1D10C;PTK2B;TRIM22;BTN3A1;MX2;HLA-B;TMC8;BTN3A3;PARP14;PARP12;ARHGAP45;ISG20;FGR;ZAP70;ACAP1;GVINP1;PTPRC;PARVG;OAS2;LCP2;PTPRCAP;XAF1;PLCB2;APOBEC3A;MYO1F
KLF6 human tf ARCHS4 coexpression	45/272	1.41764e-22	7.32601e-21	0	0	7.71198	387.973	DENND1C;ARHGAP9;SASH3;ITK;CIITA;AKNA;WIPF1;WAS;ATP2A3;NLRC5;NLRC3;AOAH;RASAL3;ITGAL;PSTPIP1;ADGRE5;RGS1;INPP5D;TBC1D10C;PTK2B;C16ORF54;BTN3A1;ITGA4;TRAT1;HLA-B;TMC8;MSN;BTN3A3;RUNX3;ARHGAP45;NR4A1;ZAP70;ACAP1;GVINP1;PTPRC;NR4A3;PARVG;RAB37;STK17B;MYADM;FOSB;LCP2;PLCB2;CD244;MYO1G
IRF1 human tf ARCHS4 coexpression	43/262	1.80901e-21	9.05635e-20	0	0	7.60254	363.109	ARHGAP9;SASH3;AKNA;WIPF1;WAS;FAM107A;NLRC5;PTPRJ;AOAH;RASAL3;ITGAL;CORO1A;KIAA0040;TYMP;HELZ2;PREX1;PSTPIP1;ADGRE5;RPS6KA1;TBC1D10C;ZBP1;BTN3A1;DTX3L;MX2;HLA-B;TMC8;BTN3A3;CYBA;BTN3A2;PARP14;RUNX3;PARP12;VAV1;ARHGAP45;ISG20;FGR;PTPRC;PARVG;LCP2;PLCB2;APOBEC3A;MYO1F;MYO1G
ZFP36 human tf ARCHS4 coexpression	43/267	3.87284e-21	1.88009e-19	0	0	7.43032	349.227	DENND1C;ARHGAP9;SASH3;CIITA;AKNA;WIPF1;GPR68;WAS;NLRC5;AOAH;RASAL3;ITGAL;CORO1A;PREX1;PSTPIP1;ADGRE5;RGS1;INPP5D;TBC1D10C;PTK2B;DUSP2;BTN3A1;TNFRSF18;HLA-B;TMC8;CYBA;RUNX3;ARHGAP45;FGR;NR4A1;ZAP70;ACAP1;NR4A3;PARVG;KCNQ1;STK17B;IL2RB;MYADM;FOSB;LCP2;PLCB2;MYO1F;MYO1G
ZNF276 human tf ARCHS4 coexpression	43/268	4.4999e-21	2.12025e-19	0	0	7.3968	346.542	DENND1C;ARHGAP9;SASH3;ITK;AKNA;WIPF1;WAS;ATP2A3;NLRC5;NLRC3;AOAH;CD3E;RASAL3;ITGAL;CORO1A;PREX1;PSTPIP1;ADGRE5;INPP5D;RPS6KA1;TBC1D10C;PTK2B;BTN3A1;HLA-B;TMC8;BTN3A3;CYBA;RUNX3;VAV1;ARHGAP45;FGR;ZAP70;GZMM;ACAP1;PTPRC;PARVG;CD6;LCP2;EVL;PLCB2;CARD11;MYO1F;MYO1G
TRERF1 human tf ARCHS4 coexpression	43/273	9.42937e-21	4.19607e-19	0	0	7.23355	333.542	DENND1C;ARHGAP9;ITK;WIPF1;GFI1;WAS;ATP2A3;NLRC5;PTPRJ;AOAH;CD3E;RASAL3;ITGAL;CORO1A;CNN2;PREX1;PSTPIP1;ADGRE5;INPP5D;RPS6KA1;TBC1D10C;PTK2B;BTN3A1;HLA-B;TMC8;MSN;RUNX3;ARHGAP45;FGR;ZAP70;GVINP1;PTPRC;PARVG;PITPNM1;CD6;CD5;SPATA13;LCP2;EVL;PLCB2;CARD11;MYO1F;MYO1G
PARP12 human tf ARCHS4 coexpression	43/273	9.42937e-21	4.19607e-19	0	0	7.23355	333.542	ARHGAP9;AKNA;WIPF1;WAS;NLRC5;PTPRJ;AOAH;IFIT1;RASAL3;KIAA0040;IFI44L;TYMP;OASL;PSTPIP1;ADGRE5;RPS6KA1;TBC1D10C;CCR5;SLC15A3;TRIM22;BTN3A1;DTX3L;MX2;HLA-B;BTN3A3;CYBA;PARP14;VAV1;PML;ARHGAP45;NFKB2;ISG20;FGR;PARVG;OAS2;KCNQ1;CMPK2;LCP2;XAF1;PLCB2;APOBEC3A;MYO1F;MYO1G
STAT2 human tf ARCHS4 coexpression	42/270	4.43381e-20	1.91972e-18	0	0	7.10966	316.824	ARHGAP9;AKNA;WIPF1;WAS;NLRC5;PTPRJ;AOAH;IFIT1;RASAL3;KIAA0040;IFI44L;TYMP;OASL;HELZ2;ADGRE5;LAMP3;PTK2B;SLC15A3;TRIM22;APOL2;ZBP1;BTN3A1;DTX3L;MX2;HLA-B;BTN3A3;PARP14;PARP12;PML;ARHGAP45;NFKB2;ISG20;FGR;PLSCR1;PARVG;CMPK2;LCP2;XAF1;PLCB2;APOBEC3A;MYO1F;MYO1G
RNF166 human tf ARCHS4 coexpression	41/262	1.00891e-19	4.25334e-18	0	0	7.14495	312.522	DENND1C;ARHGAP9;SASH3;AKNA;WIPF1;WAS;ATP2A3;NLRC5;AOAH;CD3E;RASAL3;ITGAL;CORO1A;TYMP;PREX1;PSTPIP1;ADGRE5;INPP5D;RPS6KA1;TBC1D10C;PTK2B;BTN3A1;HLA-B;TMC8;BTN3A3;CYBA;RUNX3;VAV1;ARHGAP45;FGR;ZAP70;DOK2;ACAP1;PARVG;CD6;LCP2;EVL;PLCB2;CARD11;MYO1F;MYO1G
IRF2 human tf ARCHS4 coexpression	41/272	4.15248e-19	1.70571e-17	0	0	6.83102	289.126	DENND1C;ARHGAP9;SASH3;AKNA;WIPF1;WAS;ATP2A3;NLRC5;PTPRJ;AOAH;RASAL3;CORO1A;KIAA0040;TYMP;PREX1;PSTPIP1;ADGRE5;RPS6KA1;TBC1D10C;PTK2B;TRIM22;BTN3A1;DTX3L;MX2;HLA-B;BTN3A3;CYBA;PARP14;PARP12;VAV1;ARHGAP45;ISG20;FGR;PTPRC;PARVG;OAS2;LCP2;PLCB2;APOBEC3A;MYO1F;MYO1G
FLI1 human tf ARCHS4 coexpression	41/280	1.22855e-18	4.90145e-17	0	0	6.59879	272.139	DENND1C;ARHGAP9;SASH3;AKNA;WAS;ATP2A3;NLRC5;PTPRJ;AOAH;RASAL3;ITGAL;CORO1A;KIAA0040;PREX1;PSTPIP1;ADGRE5;INPP5D;RPS6KA1;TBC1D10C;PTK2B;BTN3A1;ITGA4;HLA-B;TMC8;MSN;BTN3A3;CYBA;VAV1;ARHGAP45;FGR;ACAP1;GVINP1;PTPRC;PARVG;RAB37;LCP2;PLCB2;CARD11;CD244;MYO1F;MYO1G
ARNTL human tf ARCHS4 coexpression	40/266	1.25443e-18	4.90145e-17	0	0	6.79646	280.149	DENND1C;SASH3;ITK;AKNA;WIPF1;WAS;NLRC5;PTPRJ;NLRC3;AOAH;CD3E;ITGAL;CORO1A;PREX1;PSTPIP1;ADGRE5;INPP5D;RPS6KA1;TBC1D10C;PTK2B;BTN3A1;MX2;HLA-B;TMC8;BTN3A3;RUNX3;PARP12;ARHGAP45;FGR;ZAP70;GVINP1;PTPRC;CD6;CD5;STK17B;LCP2;EVL;ZNF831;PLCB2;MYO1F
IGHM human tf ARCHS4 coexpression	35/201	1.64053e-18	6.25747e-17	0	0	8.02502	328.637	DENND1C;ARHGAP9;SASH3;CIITA;AKNA;WIPF1;WAS;ATP2A3;NLRC5;TXNDC11;RASAL3;IKZF3;LY9;CORO1A;KIAA0040;SEL1L3;INPP5D;TBC1D10C;PTK2B;MAP4K1;PPP1R16B;CD74;FCRL3;HLA-B;TMC8;BTN3A3;CYBA;RUNX3;ARHGAP45;ISG20;ACAP1;PARVG;PTPRCAP;CARD11;MYO1G
ANKZF1 human tf ARCHS4 coexpression	39/265	7.44799e-18	2.77481e-16	0	0	6.60938	260.665	DENND1C;ARHGAP9;SASH3;ITK;CIITA;AKNA;WIPF1;WAS;ATP2A3;NLRC5;NLRC3;CD3E;RASAL3;ITGAL;IKZF3;CORO1A;PSTPIP1;ADGRE5;INPP5D;TBC1D10C;PTK2B;BTN3A1;HLA-B;TMC8;BTN3A3;ARHGAP45;ZAP70;ACAP1;GVINP1;PTPRC;PARVG;PITPNM1;CD6;CD5;EVL;PLCB2;CARD11;MYO1F;MYO1G
ZBED2 human tf ARCHS4 coexpression	36/230	1.90905e-17	6.95068e-16	0	0	7.06777	272.09	ITK;SH2D2A;FASLG;CD3E;ITGAL;IKZF3;KIAA0040;IL27RA;CDH3;GPR171;STAT4;TIGIT;DUSP4;PPP1R16B;EGR2;LAG3;APOBEC3G;TNFSF14;DTX3L;TNFRSF18;SH2D1A;CRTAM;NFATC2;RUNX3;NFKB2;PTPRC;CD8B;IFNG;CD6;CD5;IL2RB;XCL2;PRKCQ;TNFSF8;LCP2;CARD11
BATF human tf ARCHS4 coexpression	36/237	5.15752e-17	1.83608e-15	0	0	6.8184	255.714	SLC43A3;GPR68;SH2D2A;RASAL3;IKZF3;IL27RA;TYMP;OASL;VMO1;STAT4;KCNN4;CCR5;SLC15A3;TIGIT;DUSP2;LAG3;APOBEC3G;TNFRSF9;TNFRSF18;MX2;CRTAM;HLA-B;CYBA;RUNX3;PARP12;VAV1;PML;ISG20;CD6;OAS2;CD5;CLCF1;IL2RB;LCP2;PTPRCAP;MYO1G
STAT6 human tf ARCHS4 coexpression	38/270	9.31734e-17	3.24487e-15	0	0	6.25461	230.871	DENND1C;ARHGAP9;SASH3;AKNA;WIPF1;WAS;ATP2A3;NLRC5;PTPRJ;AOAH;RASAL3;ITGAL;CORO1A;KIAA0040;TYMP;PREX1;PSTPIP1;ADGRE5;INPP5D;RPS6KA1;TBC1D10C;PTK2B;BTN3A1;HLA-B;TMC8;MSN;BTN3A3;CYBA;VAV1;ARHGAP45;FGR;PARVG;PITPNM1;KCNQ1;PLCB2;CARD11;MYO1F;MYO1G
KLF13 human tf ARCHS4 coexpression	38/274	1.53701e-16	5.2389e-15	0	0	6.14694	223.819	DENND1C;ARHGAP9;SASH3;AKNA;WIPF1;WAS;ATP2A3;NLRC5;PTPRJ;AOAH;RASAL3;ITGAL;CORO1A;PREX1;PSTPIP1;ADGRE5;INPP5D;RPS6KA1;TBC1D10C;PTK2B;BTN3A1;HLA-B;TMC8;MSN;BTN3A3;RUNX3;ARHGAP45;FGR;ZAP70;PARVG;PITPNM1;KCNQ1;LCP2;EVL;PLCB2;CARD11;MYO1F;MYO1G
MYBL1 human tf ARCHS4 coexpression	34/225	4.63611e-16	1.5473e-14	0	0	6.74664	238.207	DENND1C;ITK;AKNA;WIPF1;PRF1;NLRC5;PTPRJ;NLRC3;RASAL3;ITGAL;GALNT10;GPR174;PREX1;ADGRE5;ZBP1;BTN3A1;MX2;TMC8;MSN;BTN3A3;RUNX3;PATL2;ZAP70;DOK2;GVINP1;PTPRC;CD6;IL2RB;LCP2;EVL;ZNF831;HCST;SKAP1;CARD11
MBNL1 human tf ARCHS4 coexpression	37/277	1.34877e-15	4.38109e-14	0	0	5.86866	200.941	SASH3;ITK;AKNA;ATP2A3;NLRC5;PTPRJ;NLRC3;AOAH;RASAL3;ITGAL;IKZF3;PIK3CG;GPR174;INPP5D;GRAP2;PTK2B;BTN3A1;ITGA4;NFATC2;TMC8;MSN;BTN3A3;PARP14;ARHGAP45;ZAP70;GVINP1;PTPRC;PARVG;RAB37;STK17B;PRKCQ;LCP2;ZNF831;PLCB2;CARD11;CD244;MYO1G
POU2F2 human tf ARCHS4 coexpression	34/233	1.36738e-15	4.38109e-14	0	0	6.47192	221.507	DENND1C;ARHGAP9;SASH3;CIITA;AKNA;WIPF1;WAS;ATP2A3;NLRC5;RASAL3;ITGAL;IKZF3;CORO1A;PSTPIP1;INPP5D;TBC1D10C;PTK2B;KIF21B;PAK3;MAP4K1;FCRL3;HLA-B;TMC8;RUNX3;VAV1;ARHGAP45;NFKB2;FGR;ACAP1;PARVG;PLCB2;CARD11;MYO1F;MYO1G
EZH1 human tf ARCHS4 coexpression	36/263	1.52293e-15	4.78379e-14	0	0	6.02684	205.625	CYFIP2;ARHGAP9;AKNA;WIPF1;WAS;ATP2A3;NLRC5;AOAH;RASAL3;ITGAL;IKZF3;CORO1A;PREX1;PSTPIP1;ADGRE5;INPP5D;TBC1D10C;PTK2B;ZBP1;BTN3A1;HLA-B;TMC8;BTN3A3;ARHGAP45;FGR;ZAP70;GVINP1;PTPRC;PARVG;CD5;KLRD1;EVL;PLCB2;APOBEC3A;CARD11;MYO1F
ASCL2 human tf ARCHS4 coexpression	35/249	1.67233e-15	5.15207e-14	0	0	6.20489	211.119	ARHGAP9;WAS;ATP2A3;AOAH;RASAL3;CORO1A;TYMP;HELZ2;PREX1;PSTPIP1;ADGRE5;RPS6KA1;TBC1D10C;REPS2;ENPP4;CCR5;SLC15A3;RTEL1-TNFRSF6B;MX2;HLA-B;CYBA;PARP12;PML;ARHGAP45;ISG20;FGR;ZAP70;PARVG;KCNQ1;EPPK1;LCP2;PLCB2;APOBEC3A;MYO1F;MYO1G
STAT5B human tf ARCHS4 coexpression	36/264	1.71965e-15	5.19788e-14	0	0	6	203.98	DENND1C;ARHGAP9;SASH3;AKNA;WIPF1;WAS;ATP2A3;NLRC5;PTPRJ;AOAH;CD3E;RASAL3;ITGAL;CORO1A;PREX1;PSTPIP1;ADGRE5;INPP5D;RPS6KA1;TBC1D10C;PTK2B;BTN3A1;HLA-B;TMC8;MSN;BTN3A3;VAV1;ARHGAP45;FGR;ZAP70;PTPRC;PARVG;LCP2;PLCB2;MYO1F;MYO1G
IRF7 human tf ARCHS4 coexpression	36/265	1.94062e-15	5.75717e-14	0	0	5.9734	202.353	ARHGAP9;WAS;NLRC5;IFIT1;RASAL3;CORO1A;IFI44L;TYMP;OASL;HELZ2;PSTPIP1;ADGRE5;RPS6KA1;PTK2B;CCR5;SLC15A3;TRIM22;ZBP1;DTX3L;HLA-B;CYBA;PARP14;RUNX3;PARP12;VAV1;PML;ARHGAP45;NFKB2;ISG20;FGR;PARVG;OAS2;CMPK2;APOBEC3A;MYO1F;MYO1G
IRF8 human tf ARCHS4 coexpression	35/255	3.52071e-15	1.02549e-13	0	0	6.03322	200.786	DENND1C;SASH3;CIITA;AKNA;WIPF1;ATP2A3;RASAL3;IKZF3;CORO1A;KIAA0040;SEL1L3;ADAM28;INPP5D;RPS6KA1;PTK2B;KCNN4;SLC15A3;TRIM22;MAP4K1;PPP1R16B;CD74;DUSP2;FCRL3;HLA-B;CYBA;RUNX3;VAV1;ARHGAP45;NFKB2;ISG20;PARVG;OAS2;PLCB2;CARD11;MYO1G
ZNF80 human tf ARCHS4 coexpression	24/113	4.33384e-15	1.23979e-13	0	0	10.034	331.848	APOBEC3C;ZBP1;LAG3;APOBEC3G;TNFSF14;PVRIG;SH2D2A;PYHIN1;NKG7;CD3G;FASLG;SLA2;CST7;IKZF3;GPR174;CRACR2A;ACAP1;CD8A;LCK;STK17B;ALOX5AP;STAT4;SKAP1;SLFN12L
IRF3 human tf ARCHS4 coexpression	36/272	4.45e-15	1.25068e-13	0	0	5.79347	191.45	DENND1C;ARHGAP9;SASH3;AKNA;WIPF1;WAS;ATP2A3;NLRC5;CD3E;RASAL3;ITGAL;CORO1A;TYMP;CNN2;PSTPIP1;ADGRE5;RPS6KA1;TBC1D10C;PTK2B;BTN3A1;HLA-B;TMC8;BTN3A3;CYBA;RUNX3;ARHGAP45;FGR;ZAP70;ACAP1;PARVG;PITPNM1;EVL;PLCB2;CARD11;MYO1F;MYO1G
CREM human tf ARCHS4 coexpression	32/222	1.37681e-14	3.80284e-13	0	0	6.35115	202.706	CYFIP2;FKBP11;SH2D2A;CD3G;CST7;GPR171;STAT4;CCR5;TIGIT;APOBEC3C;CD96;EGR2;DUSP2;LAG3;APOBEC3G;TNFSF14;TRAT1;PYHIN1;TNFRSF9;CRTAM;NKG7;RUNX3;ISG20;PLSCR1;NR4A3;IFNG;IL23A;CD8A;STK17B;ALOX5AP;TNFSF8;HCST
FOSB human tf ARCHS4 coexpression	35/267	1.46059e-14	3.96587e-13	0	0	5.71651	182.113	DENND1C;CIITA;AKNA;WIPF1;ATP2A3;NLRC5;NLRC3;AOAH;RASAL3;ITGAL;PSTPIP1;ADGRE5;RGS1;INPP5D;DUSP2;ITGA4;SFMBT2;NFATC2;TMC8;RUNX3;ARHGAP45;NR4A1;ZAP70;ACAP1;NR4A3;PARVG;CD6;STK17B;SPATA13;MYADM;LCP2;EVL;TRIB1;PLCB2;MYO1G
ZNFX1 human tf ARCHS4 coexpression	35/269	1.83649e-14	4.90343e-13	0	0	5.66689	179.234	WIPF1;NLRC5;PTPRJ;IFIT1;KIAA0040;IFI44L;TYMP;OASL;HELZ2;ADGRE5;LAMP3;CCR5;SLC15A3;TRIM22;APOL2;DUSP2;DTX3L;MX2;HLA-B;BTN3A3;PARP14;RUNX3;PARP12;VAV1;PML;NFKB2;ISG20;PLSCR1;OAS2;CMPK2;LCP2;XAF1;APOBEC3A;CARD11;MYO1G
ZNF783 human tf ARCHS4 coexpression	32/232	4.87293e-14	1.27974e-12	0	0	6.02952	184.82	DENND1C;ITK;CIITA;AKNA;KLHL14;WAS;ATP2A3;NLRC5;NLRC3;RASAL3;ITGAL;IKZF3;PREX1;PSTPIP1;TBC1D10C;SLAMF6;MAP4K1;BTN3A1;HLA-B;TMC8;RUNX3;VAV1;ARHGAP45;ZAP70;PARVG;PITPNM1;CD6;CD5;EVL;PLCB2;CARD11;MYO1G
HLA-DRB3 human tf ARCHS4 coexpression	34/264	5.9768e-14	1.54433e-12	0	0	5.5879	170.142	DENND1C;SASH3;CIITA;WIPF1;WAS;AOAH;RASAL3;TYMP;INPP5D;RPS6KA1;PTK2B;KCNN4;CCR5;SLC15A3;MAP4K1;CD74;HLA-DRB5;DUSP2;HLA-B;CYBA;RUNX3;PARP12;VAV1;ARHGAP45;NFKB2;ISG20;FGR;PARVG;OAS2;KCNQ1;LCP2;PLCB2;C1QC;MYO1G
GFI1 human tf ARCHS4 coexpression	34/265	6.68592e-14	1.67357e-12	0	0	5.56334	168.77	DENND1C;SASH3;AKNA;WIPF1;SLC43A3;WAS;ATP2A3;NLRC5;CD3E;RASAL3;ITGAL;CORO1A;PSTPIP1;ADGRE5;INPP5D;RPS6KA1;TBC1D10C;PTK2B;ITGA4;SFMBT2;TMC8;MSN;CYBA;RUNX3;VAV1;ARHGAP45;ZAP70;ACAP1;PARVG;LCP2;RGL4;PLCB2;MYO1F;MYO1G
ZFP36L1 human tf ARCHS4 coexpression	34/265	6.68592e-14	1.67357e-12	0	0	5.56334	168.77	DENND1C;ARHGAP9;SASH3;AKNA;CSF1;WIPF1;GPR68;WAS;NLRC5;ADRB2;CD3E;RASAL3;LY9;CORO1A;KIAA0040;PREX1;ADGRE5;RGS1;TBC1D10C;KCNN4;HLA-B;MSN;BTN3A3;RUNX3;PML;ARHGAP45;NR4A1;ACAP1;PTPRC;STK17B;MYADM;LCP2;PTPRCAP;MYO1F
ELF4 human tf ARCHS4 coexpression	34/266	7.47504e-14	1.84231e-12	0	0	5.53898	167.414	DENND1C;ARHGAP9;AKNA;WIPF1;WAS;ATP2A3;NLRC5;PTPRJ;AOAH;RASAL3;ITGAL;CORO1A;TYMP;PREX1;PSTPIP1;ADGRE5;RPS6KA1;PTK2B;HLA-B;MSN;BTN3A3;CYBA;RUNX3;VAV1;ARHGAP45;NFKB2;FGR;PARVG;KCNQ1;CLCF1;LCP2;PLCB2;MYO1F;MYO1G
NR4A2 human tf ARCHS4 coexpression	32/238	1.00606e-13	2.44199e-12	0	0	5.85153	175.122	DENND1C;ITK;CIITA;AKNA;NLRC5;NLRC3;AOAH;RASAL3;ITGAL;PSTPIP1;RGS1;EGR2;DUSP2;LAG3;SFMBT2;NFATC2;TMC8;RUNX3;NR4A1;ZAP70;TOX2;NR4A3;PARVG;CD6;CD5;STK17B;SPATA13;MYADM;LCP2;EVL;TRIB1;PLCB2
SEMA4A human tf ARCHS4 coexpression	34/269	1.04123e-13	2.48962e-12	0	0	5.46716	163.431	ARHGAP9;SASH3;AKNA;WIPF1;WAS;ATP2A3;TXNDC11;PTPRJ;AOAH;CORO1A;KIAA0040;TYMP;PREX1;PSTPIP1;ADGRE5;RPS6KA1;PTK2B;ITGB7;CCR5;SLC15A3;MX2;HLA-B;CYBA;VAV1;ARHGAP45;NFKB2;FGR;PARVG;KCNQ1;LCP2;PLCB2;APOBEC3A;MYO1F;MYO1G
HLA-DQB1 human tf ARCHS4 coexpression	33/259	1.93402e-13	4.55633e-12	0	0	5.50695	161.211	DENND1C;SASH3;CIITA;WIPF1;WAS;ATP2A3;AOAH;IKZF3;CRIP1;TYMP;INPP5D;RPS6KA1;PTK2B;SLC15A3;MAP4K1;CD74;HLA-DRB5;DUSP2;GPR15;HLA-B;CYBA;RUNX3;VAV1;ARHGAP45;NFKB2;ISG20;FGR;PARVG;OAS2;KCNQ1;PLCB2;CARD11;MYO1G
TFEB human tf ARCHS4 coexpression	33/264	3.34218e-13	7.75967e-12	0	0	5.38593	154.722	DENND1C;ARHGAP9;SASH3;CIITA;AKNA;WIPF1;WAS;ATP2A3;RASAL3;CORO1A;KIAA0040;TYMP;PREX1;PSTPIP1;ADGRE5;INPP5D;RPS6KA1;TBC1D10C;PTK2B;SLC15A3;MX2;HLA-B;CYBA;RUNX3;VAV1;ARHGAP45;NFKB2;FGR;PARVG;PLCB2;CARD11;MYO1F;MYO1G
PBX4 human tf ARCHS4 coexpression	28/190	3.69403e-13	8.45406e-12	0	0	6.46428	185.052	DENND1C;ITK;AKNA;WIPF1;NLRC5;NLRC3;CD3E;RASAL3;ITGAL;CORO1A;DNALI1;IL27RA;PSTPIP1;GRAP2;TBC1D10C;MAP4K1;TMC8;RUNX3;ARHGAP45;NFKB2;ZAP70;CD6;LCK;CD5;SPATA13;LCP2;EVL;MYO1G
ZNF394 human tf ARCHS4 coexpression	26/164	4.59519e-13	1.02582e-11	0	0	7.02248	199.499	ARHGAP9;ITK;NLRC5;CD3G;NLRC3;AOAH;GPR174;PSTPIP1;INPP5D;TBC1D10C;C16ORF54;DUSP2;ITGA4;TMC8;RUNX3;VAV1;ARHGAP45;PATL2;PTPRC;PARVG;RAB37;STK17B;LCP2;PTPRCAP;PLCB2;MYO1G
ATXN7 human tf ARCHS4 coexpression	33/267	4.61044e-13	1.02582e-11	0	0	5.3158	150.997	DENND1C;ARHGAP9;ITK;AKNA;WIPF1;ATP2A3;NLRC5;PTPRJ;NLRC3;AOAH;CD3E;RASAL3;ITGAL;PREX1;ADGRE5;INPP5D;BTN3A1;ITGA4;NFATC2;TMC8;BTN3A3;PARP14;ARHGAP45;ZAP70;GVINP1;PTPRC;PARVG;CD6;STK17B;SPATA13;LCP2;PLCB2;CARD11
ZNF335 human tf ARCHS4 coexpression	33/272	7.79908e-13	1.71152e-11	0	0	5.20283	145.053	DENND1C;ARHGAP9;AKNA;WIPF1;WAS;ATP2A3;NLRC5;NLRC3;RASAL3;ITGAL;CORO1A;PREX1;PSTPIP1;ADGRE5;RPS6KA1;TBC1D10C;PTK2B;HLA-B;TMC8;BTN3A3;RUNX3;ARHGAP45;NFKB2;ZAP70;PARVG;PITPNM1;CD6;CLCF1;EVL;PLCB2;CARD11;MYO1F;MYO1G
KLF12 human tf ARCHS4 coexpression	32/263	1.62438e-12	3.51656e-11	0	0	5.20943	141.415	CYFIP2;ITK;AKNA;WIPF1;NLRC5;NLRC3;CD3E;RASAL3;ITGAL;IKZF3;GPR174;TBC1D10C;SLAMF6;UBASH3A;KIF21B;SLFN12L;CD96;BTN3A1;ITGA4;TMC8;BTN3A3;ZAP70;GVINP1;PTPRC;CD6;CD5;STK17B;SPATA13;EVL;ZNF831;TRIB2;CARD11
LYL1 human tf ARCHS4 coexpression	31/250	2.21341e-12	4.72784e-11	0	0	5.31397	142.608	ARHGAP9;SASH3;ALAS2;WIPF1;WAS;ATP2A3;HBB;GMPR;RASAL3;CORO1A;PSTPIP1;ADGRE5;INPP5D;RPS6KA1;TBC1D10C;PTK2B;ITGA4;TMC8;CYBA;VAV1;ARHGAP45;FGR;ACAP1;PARVG;RAB37;LCP2;RGL4;PLCB2;CD244;MYO1F;MYO1G
TRAFD1 human tf ARCHS4 coexpression	32/269	3.00759e-12	6.33967e-11	0	0	5.07549	134.652	ARHGAP9;SASH3;WIPF1;WAS;NLRC5;IFIT1;CORO1A;KIAA0040;TYMP;OASL;HELZ2;PREX1;ADGRE5;RPS6KA1;UCP2;TRIM22;CD74;DTX3L;MX2;HLA-B;CYBA;PARP14;PARP12;PML;ARHGAP45;NFKB2;ISG20;FGR;CMPK2;APOBEC3A;MYO1F;MYO1G
STAT5A human tf ARCHS4 coexpression	32/273	4.48951e-12	9.34051e-11	0	0	4.9899	130.382	SASH3;AKNA;WIPF1;SLC43A3;WAS;ATP2A3;NLRC5;AOAH;RASAL3;TYMP;ADGRE5;INPP5D;RPS6KA1;PTK2B;CCR5;SLC15A3;MX2;HLA-B;TMC8;MSN;CYBA;RUNX3;PARP12;VAV1;PML;ARHGAP45;NFKB2;ACAP1;PARVG;LCP2;PLCB2;MYO1G
ELF1 human tf ARCHS4 coexpression	30/242	5.10674e-12	1.04885e-10	0	0	5.30141	137.839	SASH3;AKNA;WIPF1;ATP2A3;NLRC5;AOAH;RASAL3;ITGAL;PIK3CG;GPR174;ADGRE5;INPP5D;PTK2B;ITGA4;TMC8;MSN;BTN3A3;PARP14;RUNX3;VAV1;ARHGAP45;GVINP1;PTPRC;PARVG;RAB37;STK17B;LCP2;PLCB2;CD244;MYO1G
ZFP36L2 human tf ARCHS4 coexpression	30/246	7.79144e-12	1.57999e-10	0	0	5.20183	133.052	DENND1C;SASH3;WIPF1;NLRC5;IQGAP2;RASAL3;IL27RA;INPP5D;UCP2;TBC1D10C;C16ORF54;MAP4K1;CD74;XBP1;BTN3A1;ITGA4;RHOH;TMC8;CYBA;ARHGAP45;ZAP70;ACAP1;PARVG;CD6;RAB37;PRKCQ;LCP2;RGL4;PTPRCAP;CD244
USF1 human tf ARCHS4 coexpression	31/269	1.52977e-11	3.06336e-10	0	0	4.88346	121.614	DENND1C;ARHGAP9;SASH3;AKNA;WIPF1;WAS;ATP2A3;NLRC5;AOAH;RASAL3;CORO1A;TYMP;PREX1;PSTPIP1;ADGRE5;RPS6KA1;TBC1D10C;PTK2B;BTN3A1;HLA-B;TMC8;CYBA;PARP12;VAV1;ARHGAP45;FGR;PARVG;PITPNM1;PLCB2;MYO1F;MYO1G
IRF5 human tf ARCHS4 coexpression	31/272	2.04154e-11	4.0377e-10	0	0	4.82169	118.685	SASH3;CIITA;WIPF1;WAS;AOAH;TYMP;INPP5D;RPS6KA1;PTK2B;KCNN4;CCR5;SLC15A3;CD74;DUSP2;MX2;HLA-B;CYBA;RUNX3;PARP12;VAV1;PML;ARHGAP45;NFKB2;FGR;PARVG;OAS2;KCNQ1;LCP2;PLCB2;C1QC;MYO1G
SSH2 human tf ARCHS4 coexpression	30/259	2.89449e-11	5.65484e-10	0	0	4.90222	118.955	ARHGAP9;AKNA;WIPF1;WAS;NLRC5;PTPRJ;AOAH;ITGAL;CORO1A;KIAA0040;PREX1;PSTPIP1;ADGRE5;INPP5D;TBC1D10C;PTK2B;BTN3A1;MX2;HLA-B;BTN3A3;VAV1;ARHGAP45;FGR;GVINP1;PTPRC;PARVG;LCP2;PLCB2;APOBEC3A;MYO1F
PAX5 human tf ARCHS4 coexpression	29/246	4.06115e-11	7.83851e-10	0	0	4.99228	119.45	CYFIP2;DENND1C;SASH3;CIITA;KLHL14;WIPF1;FAM107A;ATP2A3;IKZF3;KIAA0040;SEL1L3;INPP5D;TBC1D10C;PTK2B;KCNN4;MAP4K1;PPP1R16B;CD74;DUSP2;GPR15;FCRL3;RHOH;TMC8;BTN3A2;RUNX3;ARHGAP45;PARVG;CARD11;MYO1G
JUND human tf ARCHS4 coexpression	30/271	9.00937e-11	1.71822e-09	0	0	4.65434	107.656	DENND1C;AKNA;WIPF1;ATP2A3;NLRC5;NLRC3;RASAL3;ITGAL;PSTPIP1;ADGRE5;INPP5D;TBC1D10C;PTK2B;PPP1R16B;NFATC2;TMC8;RUNX3;ARHGAP45;NR4A1;ZAP70;ACAP1;PARVG;PITPNM1;CD6;CD5;MYADM;EVL;PLCB2;CARD11;MYO1G
RNF125 human tf ARCHS4 coexpression	25/191	9.75847e-11	1.83918e-09	0	0	5.58886	128.825	DENND1C;ITK;AKNA;NLRC5;NLRC3;SLA2;RASAL3;ITGAL;IKZF3;NUGGC;PIK3CG;GPR174;INPP5D;SLFN12L;APOBEC3D;ITGA4;PYHIN1;RHOH;TMC8;PTPRC;PARVG;CD6;STK17B;KLRD1;CD244
ZBTB32 human tf ARCHS4 coexpression	28/240	1.13716e-10	2.11829e-09	0	0	4.92305	112.725	SASH3;CIITA;SH2D2A;CST7;IKZF3;CORO1A;INPP5D;PTK2B;APOBEC3C;DUSP4;MAP4K1;PPP1R16B;CD74;DUSP2;LAG3;GPR15;APOBEC3G;TNFRSF18;HLA-B;TNFRSF10A;RUNX3;NFKB2;OAS2;CD5;IL2RB;PTPRCAP;CARD11;MYO1G
ADAR human tf ARCHS4 coexpression	30/274	1.1841e-10	2.18038e-09	0	0	4.59618	105.054	AKNA;WIPF1;WAS;ATP2A3;NLRC5;PTPRJ;RASAL3;CORO1A;KIAA0040;HELZ2;PREX1;ADGRE5;RPS6KA1;PTK2B;SLAMF6;BTN3A1;DTX3L;MX2;HLA-B;EIF2AK2;MSN;BTN3A3;PARP14;PARP12;ARHGAP45;NFKB2;OAS2;APOBEC3A;MYO1F;MYO1G
BATF2 human tf ARCHS4 coexpression	29/260	1.56164e-10	2.8429e-09	0	0	4.68528	105.794	WAS;IFIT1;KIAA0040;TYMP;OASL;HELZ2;ADGRE5;RPS6KA1;CCR5;SLC15A3;APOL2;ZBP1;DTX3L;MX2;HLA-B;CYBA;PARP14;PARP12;VAV1;PML;NFKB2;ISG20;PLSCR1;OAS2;KCNQ1;CMPK2;LCP2;APOBEC3A;C1QC
BACH2 human tf ARCHS4 coexpression	25/200	2.65308e-10	4.77555e-09	0	0	5.29821	116.826	CYFIP2;ITK;AKNA;WIPF1;NLRC3;CD3E;ITGAL;IKZF3;LY9;NUGGC;UBASH3A;KIF21B;SLFN12L;APOBEC3D;FCRL3;RHOH;TMC8;BTN3A2;SPATA17;GVINP1;PTPRC;CD6;CD5;EVL;CARD11
MBD2 human tf ARCHS4 coexpression	29/282	1.07529e-09	1.91401e-08	0	0	4.2715	88.2094	AKNA;WIPF1;WAS;ATP2A3;NLRC5;PTPRJ;KIAA0040;TYMP;RPS6KA1;PTK2B;SLC15A3;PPP1R16B;HLA-B;MSN;BTN3A3;PARP14;RUNX3;PARP12;ARHGAP45;NFKB2;FGR;PTPRC;PARVG;OAS2;KCNQ1;LCP2;PLCB2;CARD11;MYO1G
ETV7 human tf ARCHS4 coexpression	25/214	1.12338e-09	1.97764e-08	0	0	4.90112	100.997	IFIT1;IFI44L;TYMP;OASL;HELZ2;LAMP3;CCR5;SLC15A3;TRIM22;APOL2;ZBP1;DUSP2;DTX3L;MX2;HLA-B;BTN3A3;PARP14;PARP12;PML;NFKB2;PLSCR1;OAS2;CMPK2;XAF1;APOBEC3A
PLEK human tf ARCHS4 coexpression	28/269	1.59741e-09	2.78158e-08	0	0	4.32217	87.545	SASH3;WIPF1;WAS;PTPRJ;AOAH;TYMP;CXCL16;PSTPIP1;ADGRE5;INPP5D;RPS6KA1;PTK2B;CCR5;SLC15A3;DUSP2;MX2;HLA-B;CYBA;RUNX3;VAV1;NFKB2;FGR;PARVG;RAB37;LCP2;PLCB2;MYO1F;MYO1G
TFAP2E human tf ARCHS4 coexpression	17/100	1.78788e-09	3.07977e-08	0	0	7.49347	150.935	MAP4K1;CD74;PVRIG;GZMA;SH2D1A;NKG7;GZMH;ACAP1;PARVG;CD8B;LCK;CHN2;UCP2;KLRC4-KLRK1;PTPRCAP;C16ORF54;KLRG1
SP2 human tf ARCHS4 coexpression	27/257	2.57058e-09	4.38092e-08	0	0	4.35941	86.2253	DENND1C;ARHGAP9;AKNA;WIPF1;WAS;ATP2A3;NLRC5;CD3E;RASAL3;ITGAL;CORO1A;PSTPIP1;ADGRE5;RPS6KA1;TBC1D10C;PTK2B;FCRL6;CRTAM;HLA-B;TMC8;MSN;ARHGAP45;FGR;XCL2;LCP2;PLCB2;MYO1F
NFKB1 human tf ARCHS4 coexpression	28/275	2.62976e-09	4.43461e-08	0	0	4.21546	83.2822	SLC43A3;PTPRJ;TYMP;CXCL16;OASL;HELZ2;KCNN4;CCR5;SLC15A3;DUSP2;DTX3L;MX2;HLA-B;MSN;PARP14;RUNX3;PARP12;VAV1;PML;NFKB2;ISG20;NR4A3;OAS2;CMPK2;LCP2;ATP13A3;C1QC;MYO1G
ZBTB1 human tf ARCHS4 coexpression	27/266	5.44617e-09	9.08829e-08	0	0	4.19269	79.78	SASH3;ITK;AKNA;WIPF1;NLRC5;PTPRJ;NLRC3;RASAL3;ITGAL;GPR174;PREX1;BTN3A1;ITGA4;TMC8;MSN;BTN3A3;PARP14;RUNX3;ARHGAP45;GVINP1;PTPRC;PARVG;STK17B;LCP2;PLCB2;CARD11;MYO1G
TSC22D4 human tf ARCHS4 coexpression	27/267	5.90719e-09	9.75599e-08	0	0	4.17494	79.1029	ARHGAP9;SASH3;ADCYAP1R1;AKNA;WIPF1;PLEKHB1;WAS;ATP2A3;RASAL3;CORO1A;TYMP;PREX1;PSTPIP1;ADGRE5;RPS6KA1;TBC1D10C;PTK2B;HLA-B;TMC8;CYBA;ARHGAP45;FGR;PARVG;PITPNM1;PLCB2;MYO1F;MYO1G
ZGPAT human tf ARCHS4 coexpression	23/199	6.47332e-09	1.05819e-07	0	0	4.82222	90.9258	DENND1C;AKNA;WIPF1;SH2D1A;HLA-B;WAS;ATP2A3;TMC8;TNFRSF10B;CYBA;RASAL3;LY9;VAV1;TYMP;ARHGAP45;NFKB2;DOK2;PSTPIP1;ACAP1;ADGRE5;RPS6KA1;TBC1D10C;MYO1G
KLF3 human tf ARCHS4 coexpression	27/275	1.11494e-08	1.80417e-07	0	0	4.03807	73.9447	DENND1C;ARHGAP9;ALAS2;AKNA;WIPF1;WAS;NLRC5;PTPRJ;AOAH;PIK3CG;PREX1;ADGRE5;TBC1D10C;BTN3A1;ITGA4;HLA-B;TMC8;BTN3A3;PARP14;ARHGAP45;FGR;GVINP1;PTPRC;KCNQ1;LCP2;PLCB2;MYO1F
SPI1 human tf ARCHS4 coexpression	26/263	1.81851e-08	2.8844e-07	0	0	4.06182	72.3925	ARHGAP9;AKNA;WIPF1;WAS;PTPRJ;AOAH;CORO1A;TYMP;PREX1;PSTPIP1;ADGRE5;RPS6KA1;TBC1D10C;SLC15A3;MX2;HLA-B;CYBA;VAV1;ARHGAP45;FGR;PARVG;KCNQ1;PLCB2;APOBEC3A;MYO1F;MYO1G
IRF4 human tf ARCHS4 coexpression	26/263	1.81851e-08	2.8844e-07	0	0	4.06182	72.3925	SASH3;CIITA;WIPF1;TXNDC11;RASAL3;IKZF3;KIAA0040;IFI44L;LAMP3;PTK2B;DUSP4;MAP4K1;PPP1R16B;CD74;EGR2;DUSP2;GPR15;SFMBT2;TNFRSF9;HLA-B;RUNX3;NFKB2;OAS2;IL2RB;CARD11;MYO1G
PHF21A human tf ARCHS4 coexpression	25/246	1.97945e-08	3.1089e-07	0	0	4.18241	74.187	ARHGAP9;AKNA;WIPF1;WAS;NLRC5;PTPRJ;AOAH;ITGAL;PREX1;PSTPIP1;ADGRE5;TBC1D10C;BTN3A1;MX2;HLA-B;LAX1;ARHGAP45;FGR;PTPRC;SPATA13;EVL;PLCB2;APOBEC3A;MYO1F;CREB5
SNAI3 human tf ARCHS4 coexpression	26/265	2.12601e-08	3.30667e-07	0	0	4.02729	71.1478	DENND1C;ARHGAP9;SASH3;AKNA;WIPF1;WAS;AOAH;RASAL3;CORO1A;TYMP;PREX1;PSTPIP1;ADGRE5;RPS6KA1;TBC1D10C;SLC15A3;HLA-B;CYBA;VAV1;ARHGAP45;FGR;DOK2;PARVG;KCNQ1;PLCB2;MYO1F
HIVEP3 human tf ARCHS4 coexpression	25/247	2.14722e-08	3.30754e-07	0	0	4.16329	73.5091	ITK;SLC43A3;GPR68;SH2D2A;PTPRJ;SMG9;FASLG;CD3E;P2RY6;KCNN4;CCR5;SLC15A3;EGR2;DUSP2;TNFSF14;SFMBT2;MSN;RUNX3;VAV1;NFKB2;FAM20C;LCP2;EVL;C1QC;MYO1G
RORA human tf ARCHS4 coexpression	26/266	2.29733e-08	3.50507e-07	0	0	4.01023	70.5357	ITK;AKNA;WIPF1;NLRC5;NLRC3;CD3E;ITGAL;GPR174;SLFN12L;BTN3A1;ITGA4;TMC8;BTN3A3;ZAP70;PCP4;GVINP1;PTPRC;CD6;CD5;STK17B;PRKCQ;EPPK1;LCP2;EVL;ZNF831;XAF1
ZNF792 human tf ARCHS4 coexpression	21/185	4.07772e-08	6.16274e-07	0	0	4.70548	80.0643	DENND1C;ITK;ITGA4;WIPF1;ATP2A3;TMC8;GMPR;MSN;PPBP;KIAA0040;ARHGAP45;GVINP1;PTPRC;RAB37;INPP5D;GRAP2;LRRC8D;LCP2;PTPRCAP;SKAP1;CD244
TOX2 human tf ARCHS4 coexpression	20/170	4.71235e-08	7.05531e-07	0	0	4.89218	82.5335	DUSP4;PPP1R16B;ITK;DNMT1;TNFRSF18;NFATC2;TMC8;MYO7A;CD3E;ITGAL;IKZF3;ZAP70;PITPNM1;CD6;IL2RB;ITGB7;EVL;ZNF831;TOX;TIGIT
FOS human tf ARCHS4 coexpression	20/175	7.67507e-08	1.13847e-06	0	0	4.73278	77.5357	ARHGAP9;BTN3A1;GPR68;TRAT1;TNFRSF18;RHOH;NR4A1;ACAP1;PARVG;RGS1;RAB37;MIA-RAB4B;INPP5D;STK17B;TBC1D10C;MYADM;FOSB;TOX;CD244;C16ORF54
ZNF75D human tf ARCHS4 coexpression	20/177	9.28039e-08	1.36396e-06	0	0	4.67186	75.6503	CD96;DTX3L;WIPF1;TNFRSF9;CRTAM;EIF2AK2;ACSL4;PTPRJ;BTN3A3;PARP14;PREX1;GVINP1;PTPRC;IFNG;GPR171;SPATA13;TBC1D10C;XCL2;TIGIT;KLRA1P
ZBTB48 human tf ARCHS4 coexpression	25/269	1.15367e-07	1.68016e-06	0	0	3.78227	60.4224	DENND1C;ARHGAP9;SASH3;AKNA;WAS;ATP2A3;RASAL3;CORO1A;TYMP;PSTPIP1;ADGRE5;INPP5D;RPS6KA1;TBC1D10C;PTK2B;HLA-B;TMC8;CYBA;VAV1;ARHGAP45;FGR;PARVG;PLCB2;MYO1F;MYO1G
NFYC human tf ARCHS4 coexpression	23/242	2.49667e-07	3.57113e-06	0	0	3.86416	58.7474	ARHGAP9;CMTM7;AKNA;WIPF1;SLC43A3;GFI1;WAS;CYBA;CORO1A;VAV1;ARHGAP45;CNN2;FGR;PSTPIP1;PARVG;ADGRE5;INPP5D;RPS6KA1;PTK2B;LCP2;COL9A2;PLCB2;MYO1F
NR4A3 human tf ARCHS4 coexpression	23/242	2.49667e-07	3.57113e-06	0	0	3.86416	58.7474	EGR2;DUSP2;CSF1;MX2;RUNX3;PARP12;CXCL16;NFKB2;OASL;ISG20;ANO1;NR4A1;RAB20;IL23A;RGS1;OAS2;CLCF1;LAMP3;FOSB;LCP2;ATP13A3;CCR5;SLC15A3
HLX human tf ARCHS4 coexpression	24/263	2.90926e-07	4.12446e-06	0	0	3.69895	55.67	SLC43A3;GPR68;MX2;WAS;CYBA;AOAH;PARP12;VAV1;TYMP;CXCL16;NFKB2;HELZ2;FGR;PARVG;KCNQ1;RPS6KA1;LCP2;KCNN4;CCR5;SLC15A3;PLCB2;MYO1F;C1QC;MYO1G
HIVEP2 human tf ARCHS4 coexpression	24/267	3.84008e-07	5.39632e-06	0	0	3.63708	53.7291	CYFIP2;PPP1R16B;ITK;AKNA;WIPF1;NLRC5;TMC8;PDE4DIP;PTPRJ;BTN3A3;PARP14;IKZF3;NFKB2;ZAP70;GVINP1;PTPRC;CD6;CD5;PTK2B;LCP2;EVL;ZNF831;TPPP;CARD11
ZBTB24 human tf ARCHS4 coexpression	24/268	4.11222e-07	5.7285e-06	0	0	3.62193	53.2573	PPP1R16B;ITK;CD74;CIITA;AKNA;ITGA4;WIPF1;SFMBT2;FCRL3;ATP2A3;NLRC5;NLRC3;RASAL3;IKZF3;RUNX3;KIAA0040;GPR174;GVINP1;PTPRC;INPP5D;ENPP4;ZNF831;CARD11;MYO1G
HHEX human tf ARCHS4 coexpression	23/250	4.46345e-07	6.16417e-06	0	0	3.72596	54.4817	ARHGAP9;SASH3;CD74;ITGA4;WIPF1;WAS;ATP2A3;NFATC2;TMC8;CYBA;IQGAP2;PIK3CG;ARHGAP45;ADAM28;ACAP1;PARVG;RAB37;INPP5D;TBC1D10C;RGL4;PTPRCAP;PLCB2;CD244
MAX human tf ARCHS4 coexpression	21/217	6.19054e-07	8.47627e-06	0	0	3.92875	56.1617	ARHGAP9;WIPF1;HLA-B;WAS;ATP2A3;GMPR;MSN;PTPRJ;PPBP;AOAH;SLA2;ARHGAP45;FGR;DOK2;PARVG;ADGRE5;RAB37;GRAP2;LCP2;PLCB2;MFAP3L
RELB human tf ARCHS4 coexpression	24/275	6.57439e-07	8.92558e-06	0	0	3.51925	50.0962	GPR68;MX2;HLA-B;WAS;CYBA;RUNX3;PARP12;VAV1;PML;TYMP;CXCL16;ARHGAP45;HELZ2;ISG20;RAB20;ADGRE5;KCNQ1;RPS6KA1;LCP2;KCNN4;CCR5;SLC15A3;C1QC;MYO1G
ETV6 human tf ARCHS4 coexpression	23/257	7.26466e-07	9.77982e-06	0	0	3.61279	51.0671	SASH3;CD74;CIITA;ITGA4;DTX3L;WIPF1;MX2;ATP2A3;IQGAP2;VAV1;PIK3CG;PML;PARVG;RAB37;INPP5D;STK17B;PTK2B;LCP2;XAF1;PLCB2;TRIM22;CD244;MYO1G
PLXNC1 human tf ARCHS4 coexpression	23/258	7.77613e-07	1.03811e-05	0	0	3.59717	50.6016	ARHGAP9;AKNA;BTN3A1;WIPF1;MX2;HLA-B;WAS;PTPRJ;AOAH;PARP14;VAV1;ARHGAP45;FGR;PREX1;PSTPIP1;GVINP1;PTPRC;ADGRE5;RPS6KA1;LCP2;PLCB2;APOBEC3A;MYO1F
SPIB human tf ARCHS4 coexpression	20/204	9.34135e-07	1.23676e-05	0	0	3.97907	55.2439	MAP4K1;PPP1R16B;SASH3;CD74;CIITA;GPR15;KLHL14;FCRL3;ATP2A3;IKZF3;RUNX3;LAX1;CORO1A;NUGGC;KIAA0040;VAV1;SEL1L3;INPP5D;PTPRCAP;CARD11
MEF2B human tf ARCHS4 coexpression	21/223	9.69614e-07	1.27321e-05	0	0	3.81051	52.7617	MAP4K1;PPP1R16B;SASH3;CD74;DUSP2;GPR15;WAS;ATP2A3;CYBA;TMC5;RASAL3;IKZF3;RUNX3;CORO1A;SEL1L3;NFKB2;INPP5D;PTK2B;PTPRCAP;CARD11;MYO1G
ZNF266 human tf ARCHS4 coexpression	19/188	1.10353e-06	1.43728e-05	0	0	4.10964	56.372	DENND1C;CIITA;AKNA;FCRL3;STX18;ATP2A3;NLRC5;TMC8;NLRC3;RASAL3;NUGGC;ADAM28;PARVG;TBC1D10C;EVL;STXBP6;CARD11;SLFN12L;C16ORF54
DEPDC5 human tf ARCHS4 coexpression	19/189	1.19627e-06	1.5455e-05	0	0	4.08519	55.7069	CYFIP2;MAP4K1;CIITA;AKNA;FCRL3;MX2;ATP2A3;IKZF3;KIAA0040;PIK3CG;PSTPIP1;PARVG;INPP5D;IL2RB;PTK2B;UBASH3A;CARD11;SLFN12L;MYO1G
EGR2 human tf ARCHS4 coexpression	23/266	1.32239e-06	1.69478e-05	0	0	3.47686	47.0631	DUSP2;APOBEC3G;TNFSF14;CSF1;SLC43A3;GPR68;CRTAM;M6PR;RUNX3;CXCL16;NFKB2;NR4A1;NR4A3;RAB20;IFNG;LAMP3;RPS6KA1;TNFSF8;LCP2;ATP13A3;CCR5;SLC15A3;TIGIT
MAF human tf ARCHS4 coexpression	18/173	1.38707e-06	1.76356e-05	0	0	4.23857	57.1711	C1QB;ST6GAL1;EGR2;AOC1;SFMBT2;TXNDC11;ACSL5;MYO7A;ADRB2;SLC51B;ITGAL;ARHGAP21;ZAP70;TOX2;CD6;RGS1;ADORA3;ITGB7
BATF3 human tf ARCHS4 coexpression	17/157	1.5644e-06	1.97336e-05	0	0	4.4256	59.1614	DUSP2;MX2;SH2D1A;RUNX3;IFI44L;NFKB2;OASL;ISG20;NR4A3;IFNG;OAS2;CLCF1;GPR171;CMPK2;TNFSF8;CCR5;TIGIT
TFEC human tf ARCHS4 coexpression	23/271	1.82157e-06	2.2798e-05	0	0	3.40561	45.0079	WIPF1;MX2;PTPRJ;CYBA;AOAH;PARP14;PARP12;VAV1;TYMP;CXCL16;NFKB2;FGR;RAB20;PARVG;OAS2;RPS6KA1;CMPK2;LCP2;CCR5;SLC15A3;PLCB2;C1QC;MYO1G
ETV3L human tf ARCHS4 coexpression	22/253	2.0477e-06	2.54295e-05	0	0	3.49261	45.749	DUSP2;SLC43A3;MX2;PARP12;VAV1;PML;TYMP;CXCL16;NFKB2;OASL;HELZ2;ISG20;VMO1;P2RY6;CLCF1;CMPK2;ATP13A3;KCNN4;CCR5;SLC15A3;C1QC;MYO1G
RARA human tf ARCHS4 coexpression	22/259	3.01289e-06	3.71281e-05	0	0	3.40281	43.2586	ARHGAP9;AKNA;WIPF1;HLA-B;WAS;ATP2A3;CYBA;CORO1A;TYMP;ARHGAP45;FGR;PREX1;PSTPIP1;PARVG;PITPNM1;ADGRE5;KCNQ1;RPS6KA1;TBC1D10C;PLCB2;APOBEC3A;MYO1F
NFE2 human tf ARCHS4 coexpression	21/241	3.38276e-06	4.10544e-05	0	0	3.49449	44.0194	ARHGAP9;SASH3;ALAS2;WIPF1;WAS;HBB;GMPR;CYBA;ARHGAP45;PSTPIP1;ACAP1;PARVG;ADGRE5;RAB37;INPP5D;UCP2;TBC1D10C;RGL4;PLCB2;CD244;MYO1F
DMAP1 human tf ARCHS4 coexpression	21/241	3.38276e-06	4.10544e-05	0	0	3.49449	44.0194	DENND1C;ARHGAP9;SASH3;CIITA;AKNA;ATP2A3;TMC8;BTN3A3;RASAL3;ARHGAP45;ZAP70;ACAP1;GVINP1;PARVG;RAB37;INPP5D;TBC1D10C;EVL;PLCB2;CARD11;CD244
MXD1 human tf ARCHS4 coexpression	21/246	4.67506e-06	5.63116e-05	0	0	3.41568	41.9215	ARHGAP9;AKNA;BTN3A1;WIPF1;MX2;HLA-B;WAS;PTPRJ;AOAH;VAV1;ARHGAP45;FGR;PREX1;PSTPIP1;PTPRC;ADGRE5;RPS6KA1;LCP2;PLCB2;APOBEC3A;MYO1F
HOPX human tf ARCHS4 coexpression	18/190	5.31435e-06	6.35343e-05	0	0	3.81527	46.3368	APOBEC3C;LAG3;APOBEC3G;SH2D2A;PYHIN1;GZMA;PRF1;NKG7;CD3G;FASLG;CST7;CD8A;LCK;STK17B;GPR171;KLRD1;PTPRCAP;HCST
ZHX2 human tf ARCHS4 coexpression	21/251	6.40043e-06	7.53933e-05	0	0	3.34029	39.947	DENND1C;AKNA;WIPF1;FCRL3;HLA-B;WAS;ATP2A3;NLRC5;PTPRJ;RUNX3;LY9;KIAA0040;PARP12;ARHGAP45;NFKB2;ISG20;PREX1;OAS2;KCNQ1;LCP2;CARD11
ZC3HAV1 human tf ARCHS4 coexpression	21/251	6.40043e-06	7.53933e-05	0	0	3.34029	39.947	APOBEC3C;ITK;ITGA4;DTX3L;WIPF1;MX2;NLRC5;TMC8;PARP14;PARP12;OASL;ISG20;PLSCR1;ACAP1;GVINP1;PTPRC;STK17B;LCP2;XAF1;CDC42SE2;C16ORF54
NFKB2 human tf ARCHS4 coexpression	22/273	7.0648e-06	8.26117e-05	0	0	3.20997	38.0715	DUSP2;SLC43A3;MX2;HLA-B;CYBA;RUNX3;PARP12;VAV1;PML;TYMP;OASL;HELZ2;ISG20;OAS2;RPS6KA1;PTK2B;LCP2;KCNN4;CCR5;SLC15A3;C1QC;MYO1G
ATF3 human tf ARCHS4 coexpression	21/266	1.55794e-05	0.000180857	0	0	3.1326	34.6765	EGR2;DUSP2;CSF1;SLC43A3;HSPA6;PARP12;TYMP;CXCL16;NFKB2;OASL;HELZ2;NR4A1;NR4A3;RAB20;CLCF1;FOSB;ATP13A3;TRIB1;CCR5;SLC15A3;C1QC
ZNF317 human tf ARCHS4 coexpression	18/207	1.73746e-05	0.000200246	0	0	3.46812	38.0123	PPP1R16B;EGR2;HLA-DRB5;CIITA;ITGA4;DTX3L;TNFRSF9;CRTAM;RUNX3;NFKB2;IFNG;INPP5D;RPS6KA1;SRPRA;XCL2;CMPK2;TIGIT;MYO1G
ZNF467 human tf ARCHS4 coexpression	20/249	1.93063e-05	0.00022092	0	0	3.18745	34.6	ARHGAP9;AKNA;MX2;HLA-B;WAS;CYBA;AOAH;CORO1A;TYMP;ARHGAP45;FGR;PREX1;PSTPIP1;PARVG;ADGRE5;RPS6KA1;TBC1D10C;PLCB2;APOBEC3A;MYO1F
PRDM2 human tf ARCHS4 coexpression	21/270	1.95044e-05	0.000221603	0	0	3.08144	33.4179	CYFIP2;PPP1R16B;CIITA;AKNA;WIPF1;FCRL3;ATP2A3;NLRC5;TMC8;IKZF3;RUNX3;LY9;KIAA0040;GVINP1;PTPRC;PARVG;INPP5D;PTK2B;EVL;CARD11;MYO1G
SETDB2 human tf ARCHS4 coexpression	19/229	1.97969e-05	0.000223342	0	0	3.29815	35.7189	CD74;CIITA;ITGA4;WIPF1;NLRC3;IQGAP2;IKZF3;LY9;NUGGC;VAV1;PIK3CG;ADAM28;GVINP1;PTPRC;PARVG;INPP5D;TRIM22;SLFN12L;CD244
ZBTB7B human tf ARCHS4 coexpression	21/271	2.06153e-05	0.000230949	0	0	3.06891	33.1119	ARHGAP9;AKNA;WIPF1;HLA-B;WAS;ATP2A3;PTPRJ;CYBA;CORO1A;TYMP;ARHGAP45;FGR;PREX1;PSTPIP1;PITPNM1;ADGRE5;KCNQ1;RPS6KA1;TBC1D10C;PLCB2;MYO1F
ZNF600 human tf ARCHS4 coexpression	14/135	2.13774e-05	0.000237824	0	0	4.19147	45.0716	DTHD1;APOBEC3D;ITK;APOBEC3G;PYHIN1;TNFRSF9;PRF1;IL27RA;PTPRC;GPR171;UBASH3A;TIGIT;SLFN12L;KLRG1
STAT3 human tf ARCHS4 coexpression	21/273	2.30092e-05	0.000254212	0	0	3.04414	32.5103	BTN3A1;DTX3L;WIPF1;HLA-B;NLRC5;MSN;PTPRJ;BTN3A3;PARP14;PARP12;TYMP;NFKB2;HELZ2;ADGRE5;TMEM214;B3GNT6;OAS2;KCNQ1;RPS6KA1;SRPRA;STOM
CEBPB human tf ARCHS4 coexpression	21/274	2.42974e-05	0.000266605	0	0	3.0319	32.2144	GPR68;HLA-B;WAS;PTPRJ;CYBA;VAV1;TYMP;CXCL16;NFKB2;HELZ2;FGR;RAB20;ADGRE5;KCNQ1;RPS6KA1;FAM20C;KCNN4;CCR5;SLC15A3;MYO1F;C1QC
IKZF2 human tf ARCHS4 coexpression	20/260	3.59259e-05	0.000391519	0	0	3.03909	31.1023	DUSP4;MAP4K1;PPP1R16B;SASH3;DUSP2;CIITA;GPR15;ITGA4;WIPF1;SFMBT2;PARP14;IKZF3;RUNX3;IFI44L;NFKB2;OAS2;INPP5D;PTK2B;CREB5;MYO1G
MSC human tf ARCHS4 coexpression	20/264	4.45922e-05	0.00048268	0	0	2.98846	29.9383	DUSP2;SLC43A3;GPR68;CYBA;RUNX3;VAV1;PML;TYMP;CXCL16;NFKB2;VMO1;P2RY6;RAB20;FAM20C;ATP13A3;KCNN4;CCR5;SLC15A3;C1QC;MYO1G
RFX5 human tf ARCHS4 coexpression	20/274	7.49314e-05	0.000805639	0	0	2.86886	27.2512	MAP4K1;SASH3;CD74;CIITA;ITGA4;WIPF1;ATP2A3;TXNDC11;TMC8;RUNX3;KIAA0040;ARHGAP45;NFKB2;PARVG;INPP5D;CHAD;STAT4;PTK2B;CARD11;MYO1G
BCL6 human tf ARCHS4 coexpression	19/253	7.74208e-05	0.000826854	0	0	2.95508	27.9735	ARHGAP9;AKNA;WIPF1;MX2;HLA-B;WAS;PTPRJ;AOAH;CORO1A;TYMP;ARHGAP45;FGR;PREX1;PSTPIP1;ADGRE5;RPS6KA1;PLCB2;APOBEC3A;MYO1F
FOXO1 human tf ARCHS4 coexpression	17/212	8.22809e-05	0.00087294	0	0	3.1656	29.7736	CYFIP2;ITK;AKNA;WIPF1;SLC16A12;NLRC5;TMC8;TNFRSF10A;NLRC3;IKZF3;KIAA0040;GVINP1;PTPRC;CD6;CD5;CARD11;CDC42SE2
ZNF710 human tf ARCHS4 coexpression	20/277	8.70618e-05	0.000917586	0	0	2.8348	26.5022	ARHGAP9;AKNA;HLA-B;WAS;PTPRJ;CYBA;TYMP;ARHGAP45;NFKB2;FGR;PREX1;PARVG;PITPNM1;ADGRE5;KCNQ1;RPS6KA1;SLC15A3;PLCB2;MYO1F;MYO1G
RBM22 human tf ARCHS4 coexpression	19/257	9.53606e-05	0.000998482	0	0	2.90462	26.8906	DENND1C;SLC43A3;WAS;M6PR;MSN;AOAH;RASAL3;MFSD12;VAV1;ARHGAP45;NFKB2;PARVG;ADGRE5;RAB37;CD5;INPP5D;LCP2;KCNN4;MYO1G
RUNX1 human tf ARCHS4 coexpression	20/279	9.60868e-05	0.000999553	0	0	2.81253	26.0166	CIITA;ITGA4;WIPF1;SLC43A3;GFI1;ATP2A3;MSN;VAV1;PIK3CG;PML;PARVG;ADGRE5;INPP5D;RPS6KA1;MYADM;FOSB;LCP2;PLCB2;CD244;MYO1G
ZNF385A human tf ARCHS4 coexpression	19/259	0.000105638	0.00109182	0	0	2.88003	26.3681	GPR68;WAS;CYBA;AOAH;VAV1;TYMP;CXCL16;FGR;PSTPIP1;RAB20;PARVG;PITPNM1;KCNQ1;RPS6KA1;CCR5;SLC15A3;PLCB2;MYO1F;C1QC
ARNTL2 human tf ARCHS4 coexpression	20/283	0.000116658	0.00119798	0	0	2.769	25.0768	DUSP4;SDC4;TNFRSF12A;SLC20A1;ITGB4;ITGA3;ACTN1;TXNRD1;SERPINE1;EIF2AK2;PDIA4;HRH1;CDH3;ARSJ;CLCF1;HAS3;SAA1;SPATS2L;ATP13A3;MET
ZNF319 human tf ARCHS4 coexpression	18/243	0.000141377	0.00144259	0	0	2.90614	25.7603	ARHGAP9;AKNA;WIPF1;HLA-B;WAS;CYBA;CORO1A;TYMP;ARHGAP45;FGR;PREX1;PSTPIP1;PITPNM1;ADGRE5;RPS6KA1;TBC1D10C;PLCB2;MYO1F
ZNF267 human tf ARCHS4 coexpression	19/268	0.000164986	0.00167283	0	0	2.77424	24.1627	DUSP2;WIPF1;MX2;PTPRJ;AOAH;PARP14;RUNX3;KIAA0040;VAV1;NFKB2;PTPRC;NR4A3;RAB20;OAS2;LCP2;ATP13A3;CCR5;SLC15A3;MYO1G
RNASE2 human tf ARCHS4 coexpression	16/205	0.00018106	0.00181822	0	0	3.0677	26.4334	ARHGAP9;ITGA4;GFI1;HBB;CYBA;AOAH;PARVG;TCN1;INPP5D;ALOX5AP;MYADM;FOSB;PTK2B;RGL4;PLCB2;MYO1F
ZBTB40 human tf ARCHS4 coexpression	19/270	0.000181595	0.00181822	0	0	2.75176	23.7029	AKNA;BTN3A1;WIPF1;ATP2A3;NLRC5;TMC8;BTN3A3;RASAL3;ITGAL;ARHGAP45;ZAP70;ACAP1;GVINP1;PARVG;TBC1D10C;EVL;PLCB2;CARD11;MYO1G
FOXJ2 human tf ARCHS4 coexpression	17/232	0.00024458	0.00243365	0	0	2.86725	23.8439	AKNA;WIPF1;SFMBT2;WAS;ATP2A3;NLRC5;MSN;PTPRJ;RASAL3;LY9;ARHGAP45;TMX4;ADGRE5;MYADM;UBASH3A;PLCB2;MYO1F
ZFYVE26 human tf ARCHS4 coexpression	19/278	0.000263621	0.00260692	0	0	2.66532	21.9649	DTX3L;MX2;PDE4DIP;PTPRJ;IFIT1;PARP14;PARP12;PML;TYMP;NFKB2;OASL;HELZ2;OAS2;CMPK2;ATP13A3;CCR5;SLC15A3;XAF1;C1QC
ZNF101 human tf ARCHS4 coexpression	16/214	0.000295081	0.00290012	0	0	2.92648	23.7872	APOBEC3D;ITK;PYHIN1;RHOH;NLRC3;CD3E;IKZF3;LAX1;NUGGC;GVINP1;PTPRC;CD6;CD5;STK17B;KLRD1;SLFN12L
CREB5 human tf ARCHS4 coexpression	17/238	0.000329928	0.00322283	0	0	2.78827	22.3526	ARHGAP9;ZBP1;AKNA;BTN3A1;WIPF1;MX2;WAS;HBB;PTPRJ;AOAH;FGR;PREX1;PSTPIP1;PTPRC;ADGRE5;APOBEC3A;MYO1F
ZBTB7A human tf ARCHS4 coexpression	16/219	0.000381973	0.00370861	0	0	2.85343	22.457	ZBP1;CD160;PYHIN1;PRF1;ACSL5;NLRC3;BTN3A2;TMX4;TMEM214;UCP2;ALOX5AP;EVL;SKAP1;SAMD3;CARD11;APOL2
REL human tf ARCHS4 coexpression	15/198	0.000393499	0.0037975	0	0	2.96421	23.2407	ITK;CIITA;MX2;FASLG;IKZF3;RUNX3;CORO1A;PIK3CG;TTC38;ACAP1;PTPRC;NR4A3;KLRD1;XAF1;SLFN12L
ZNF641 human tf ARCHS4 coexpression	16/220	0.000401773	0.00385414	0	0	2.83925	22.2019	ARHGAP9;AKNA;BTN3A1;WIPF1;WAS;PTPRJ;AOAH;ARHGAP45;FGR;PREX1;PSTPIP1;GVINP1;PTPRC;PLCB2;FAM81A;MYO1F
FOSL2 human tf ARCHS4 coexpression	19/288	0.000410357	0.00391304	0	0	2.5645	19.9992	MSN;PTPRJ;AOAH;TYMP;CXCL16;NFKB2;HELZ2;NR4A3;RAB20;PARVG;ADGRE5;KCNQ1;MYADM;FOSB;LCP2;ATP13A3;CCR5;SLC15A3;PLCB2
ZNF524 human tf ARCHS4 coexpression	18/268	0.000467938	0.00440962	0	0	2.61111	20.0198	SASH3;WIPF1;FCRL6;HLA-B;WAS;ATP2A3;CYBA;CORO1A;TYMP;ARHGAP45;FGR;DOK2;PSTPIP1;GZMM;ADGRE5;RPS6KA1;TBC1D10C;MYO1F
ZNF800 human tf ARCHS4 coexpression	18/268	0.000467938	0.00440962	0	0	2.61111	20.0198	ITK;CIITA;ITGA4;WIPF1;NLRC5;TMC8;RUNX3;PIK3CG;GPR174;ADAM28;GVINP1;PTPRC;PARVG;STK17B;LCP2;TRIM22;CDC42SE2;MYO1G
ATF5 human tf ARCHS4 coexpression	15/202	0.000486164	0.00455459	0	0	2.90003	22.1242	DUSP2;SDS;GPR15;SLC43A3;RUNX3;TYMP;CXCL16;NFKB2;RAB20;OAS2;KCNN4;CCR5;SLC15A3;C1QC;MYO1G
PLEK2 human tf ARCHS4 coexpression	16/226	0.000540149	0.00503092	0	0	2.75701	20.7429	DUSP4;DNMT1;TNFRSF6B;SDC4;TNFRSF12A;SLC20A1;ITGB4;ITGA3;ACTN1;TOMM34;MYDGF;HRH1;CDH3;LRRC8A;MET;TNFRSF21
MAFB human tf ARCHS4 coexpression	18/279	0.000750157	0.00690662	0	0	2.4992	17.9823	GPR68;CYBA;AOAH;VAV1;TYMP;CXCL16;NFKB2;VMO1;P2RY6;RAB20;KCNQ1;ADORA3;FAM20C;ATP13A3;KCNN4;CCR5;SLC15A3;C1QC
CXXC1 human tf ARCHS4 coexpression	18/279	0.000750157	0.00690662	0	0	2.4992	17.9823	DENND1C;HLA-B;WAS;ATP2A3;TMC8;CYBA;RASAL3;CORO1A;ARHGAP45;NFKB2;GZMM;ACAP1;PARVG;PITPNM1;RPS6KA1;TBC1D10C;PTK2B;MYO1G
FOXJ1 human tf ARCHS4 coexpression	14/189	0.00076078	0.00696439	0	0	2.88759	20.7363	CLIC6;DTHD1;VSTM2L;WFDC2;DNALI1;TPPP3;SLPI;UBXN10;CLMN;TFF3;AGR2;TSPAN1;CAPS;NEK11
NR3C1 human tf ARCHS4 coexpression	18/284	0.000920475	0.00837842	0	0	2.45139	17.1367	CD96;DUSP2;CIITA;GPR15;ITGA4;DTX3L;WIPF1;MSN;PTPRJ;PARP14;RUNX3;NFKB2;GVINP1;PTPRC;OAS2;PTK2B;ATP13A3;MYO1G
ELF3 human tf ARCHS4 coexpression	15/218	0.0010665	0.00965269	0	0	2.66857	18.262	CLIC6;DTHD1;AOC1;ADH1C;WFDC2;TPPP3;SLPI;EPCAM;UBXN10;CLMN;TFF3;AGR2;TSPAN1;CAPS;SMIM22
TIGD3 human tf ARCHS4 coexpression	16/243	0.00117307	0.0105576	0	0	2.54761	17.1916	ARHGAP9;AKNA;HLA-B;WAS;ATP2A3;CORO1A;ARHGAP45;FGR;PREX1;PSTPIP1;ADGRE5;RPS6KA1;TBC1D10C;PLCB2;APOBEC3A;MYO1F
ZBTB34 human tf ARCHS4 coexpression	16/245	0.00127785	0.0113921	0	0	2.52502	16.8231	ARHGAP9;DTX3L;WIPF1;HLA-B;WAS;PTPRJ;AOAH;IQGAP2;PIK3CG;FGR;PREX1;PTPRC;ADGRE5;PLCB2;CD244;MYO1F
ZNF438 human tf ARCHS4 coexpression	15/222	0.00128001	0.0113921	0	0	2.6163	17.4269	WIPF1;MX2;PTPRJ;PPBP;AOAH;VAV1;TYMP;CXCL16;FGR;GRAP2;ENPP4;LCP2;CCR5;SLC15A3;MYO1F
ETS2 human tf ARCHS4 coexpression	17/269	0.00130549	0.0115547	0	0	2.44015	16.2054	C1QB;AOC1;ACSL5;PARP12;TYMP;CXCL16;NFKB2;RAB20;EPCAM;RAB37;KCNQ1;RPS6KA1;STOM;LCP2;ATP13A3;SLC15A3;C1QC
FOSL1 human tf ARCHS4 coexpression	17/271	0.00141409	0.0124471	0	0	2.4206	15.8822	DUSP4;SDC4;TNFRSF12A;SLC20A1;ITGA3;ACTN1;TXNRD1;TOMM34;MICAL2;MSN;MYDGF;HRH1;CLCF1;HAS3;SRPRA;MET;TNFRSF21
FOXO4 human tf ARCHS4 coexpression	16/252	0.00170901	0.0149608	0	0	2.44897	15.6044	ARHGAP9;ALAS2;WIPF1;HLA-B;WAS;HBB;GMPR;ARHGAP45;FGR;PREX1;ADGRE5;RPS6KA1;PTK2B;SYNPO;PLCB2;MYO1F
TBX10 human tf ARCHS4 coexpression	12/162	0.00177521	0.0154559	0	0	2.87845	18.2316	AOC1;RASD1;B3GNT7;EPCAM;TNFRSF18;TFF3;AGR2;TXNDC11;ACSL5;SLC51B;CES3;SMIM22
MKRN1 human tf ARCHS4 coexpression	16/254	0.00185255	0.0160421	0	0	2.42806	15.2754	ALAS2;AKNA;BTN3A1;ITGA4;WIPF1;GMPR;PTPRJ;BTN3A3;AOAH;PARP14;GPR174;PREX1;GVINP1;PTPRC;ZNF831;MYO1F
FOXA3 human tf ARCHS4 coexpression	11/142	0.00191221	0.0164697	0	0	3.01783	18.8901	AOC1;GJB1;ADH1C;EPCAM;CYP2S1;TFF3;AGR2;SLC51B;GPRC5C;UGT2B7;SMIM22
NR1H2 human tf ARCHS4 coexpression	17/279	0.0019281	0.0165177	0	0	2.34542	14.6617	ARHGAP9;SASH3;CD74;HLA-B;WAS;TMC8;CYBA;TYMP;ARHGAP45;PARVG;ADGRE5;INPP5D;UCP2;TBC1D10C;PTPRCAP;KCNN4;MYO1G
PRDM9 human tf ARCHS4 coexpression	8/83	0.00201037	0.0171309	0	0	3.8203	23.7219	ADAM28;SPATA17;IFNG;RHOH;TNFSF8;ZNF831;SKAP1;SLFN12L
RNF113A human tf ARCHS4 coexpression	12/165	0.00207173	0.0175604	0	0	2.82144	17.4347	APOBEC3C;APOBEC3D;MYDGF;CD8A;LCK;CDK2AP2;NKG7;CD3E;HCST;LAX1;PIK3CG;C16ORF54
NFE2L2 human tf ARCHS4 coexpression	17/283	0.00223895	0.0188779	0	0	2.30952	14.0921	SDC4;DTX3L;GPR68;PARP12;WFDC2;CXCL16;NFKB2;VMO1;PLSCR1;RAB20;KCNQ1;STOM;ATP13A3;CCR5;SLC15A3;TSPAN1;C1QC
ZBTB17 human tf ARCHS4 coexpression	16/262	0.00253173	0.0210147	0	0	2.34782	14.0373	GPR68;ATP2A3;CYBA;RASAL3;VAV1;PML;TYMP;ARHGAP45;NFKB2;GPR174;CLCF1;RPS6KA1;KCNN4;CCR5;SLC15A3;MYO1G
BACH1 human tf ARCHS4 coexpression	16/262	0.00253173	0.0210147	0	0	2.34782	14.0373	WIPF1;MX2;PTPRJ;AOAH;IQGAP2;PARP14;FGR;GVINP1;PTPRC;LCP2;ATP13A3;SLC15A3;TRIM22;APOBEC3A;MYO1F;CDC42SE2
DHX34 human tf ARCHS4 coexpression	16/262	0.00253173	0.0210147	0	0	2.34782	14.0373	ARHGAP9;AKNA;HLA-B;WAS;CYBA;CORO1A;TYMP;ARHGAP45;FGR;PREX1;PSTPIP1;ADGRE5;RPS6KA1;PLCB2;APOBEC3A;MYO1F
MTF1 human tf ARCHS4 coexpression	16/264	0.00273056	0.0225483	0	0	2.32857	13.7462	MX2;PTPRJ;AOAH;PARP12;VAV1;TYMP;CXCL16;NFKB2;FGR;RPS6KA1;LCP2;ATP13A3;CCR5;SLC15A3;APOBEC3A;MYO1G
FOXN3 human tf ARCHS4 coexpression	13/194	0.00283313	0.0231696	0	0	2.58511	15.1652	CLIC5;AKNA;ITGA4;WIPF1;TNNC1;PGAM2;PDE4DIP;KIAA0040;TTN;SMOC2;MYADM;SYNPO;PLCB2
ELK4 human tf ARCHS4 coexpression	16/265	0.00283474	0.0231696	0	0	2.31907	13.6032	ITK;ABCC4;AKNA;ITGA4;DTX3L;WIPF1;NLRC5;EIF2AK2;PTPRJ;PARP14;IKZF3;GPR174;NR4A1;GVINP1;PTPRC;ZNF831
NR1H3 human tf ARCHS4 coexpression	16/271	0.00353127	0.0287163	0	0	2.26358	12.7804	C1QB;SDS;GPR68;CYBA;PARP12;TYMP;CXCL16;NFKB2;VMO1;P2RY6;RAB20;FAM20C;KCNN4;CCR5;SLC15A3;C1QC
LHX3 human tf ARCHS4 coexpression	8/91	0.00358272	0.0289875	0	0	3.45023	19.4304	GZMK;FCRL6;FASLG;ADRB2;CD3E;KIAA0040;GPR18;GZMH
CBLL1 human tf ARCHS4 coexpression	12/178	0.00386156	0.0310865	0	0	2.59821	14.4374	ITK;PTPRC;ITGA4;IFNG;CD5;SH2D2A;STK17B;SIRPG;PRKCQ;TNFSF8;FASLG;CD3E
MBNL3 human tf ARCHS4 coexpression	14/227	0.00420709	0.0334223	0	0	2.36636	12.9463	ALAS2;BTN3A1;ITGA4;WIPF1;ACSL4;PTPRJ;BTN3A3;IQGAP2;PARP14;SERPINA5;GPR174;GVINP1;PTPRC;XAF1
RXRA human tf ARCHS4 coexpression	16/276	0.0042143	0.0334223	0	0	2.2193	12.1379	ARHGAP9;HLA-B;WAS;PTPRJ;CYBA;TYMP;ARHGAP45;FGR;PREX1;PSTPIP1;PITPNM1;ADGRE5;KCNQ1;RPS6KA1;PLCB2;MYO1F
ZNF592 human tf ARCHS4 coexpression	16/276	0.0042143	0.0334223	0	0	2.2193	12.1379	AKNA;WIPF1;HLA-B;WAS;ATP2A3;NLRC5;MSN;PTPRJ;ARHGAP45;FGR;PREX1;PITPNM1;ADGRE5;RPS6KA1;PLCB2;MYO1F
ZNF746 human tf ARCHS4 coexpression	14/228	0.00437327	0.0345122	0	0	2.35514	12.7937	ARHGAP9;AKNA;WIPF1;HLA-B;WAS;PTPRJ;ARHGAP45;FGR;PREX1;PSTPIP1;ADGRE5;IL2RB;PLCB2;MYO1F
JUN human tf ARCHS4 coexpression	14/230	0.0047216	0.0370784	0	0	2.33302	12.4947	SFMBT2;HSPA6;NLRC5;NR4A1;HRH1;HSPH1;NR4A3;SOX17;RGS1;SPATA13;MYADM;FOSB;MSX1;TRIB1
ELK3 human tf ARCHS4 coexpression	15/256	0.00499199	0.0388212	0	0	2.24203	11.8826	TNFRSF12A;SLC20A1;GPR68;ITGA3;ACTN1;SERPINE1;MICAL2;NFATC2;MSN;PPBP;GALNT10;HRH1;GRAP2;MYADM;STOM
ETV3 human tf ARCHS4 coexpression	15/256	0.00499199	0.0388212	0	0	2.24203	11.8826	DUSP2;AOAH;RUNX3;CXCL16;NFKB2;OASL;NR4A3;RAB20;RGS1;FOSB;LCP2;ATP13A3;TRIB1;CCR5;SLC15A3
ZNF296 human tf ARCHS4 coexpression	12/184	0.00502827	0.0389145	0	0	2.50656	13.2664	MAP4K1;CD74;TCOF1;INPP5D;CHAD;WAS;ATP2A3;TXNDC11;CYBA;CORO1A;NFKB2;MYO1G
NR0B2 human tf ARCHS4 coexpression	10/142	0.00594707	0.0458038	0	0	2.71595	13.9189	SERPINA3;GJB1;ADH1C;SLC41A2;KIAA1324;CYSTM1;TM4SF4;GPRC5C;UGT2B7;SERPINA5
RAG1 human tf ARCHS4 coexpression	13/213	0.00621747	0.0476574	0	0	2.33653	11.8705	CYFIP2;CMTM7;CD74;ITGA4;PVRIG;SH2D1A;ATP2A3;CD3E;ZAP70;CD8B;CD8A;LCK;GRAP2
SMAD3 human tf ARCHS4 coexpression	16/288	0.00630245	0.0480787	0	0	2.11966	10.7399	SDC4;TNFRSF12A;ITGA3;ACTN1;TXNRD1;MICAL2;DLST;TNFRSF10B;MSN;AP2B1;GALNT10;TMEM214;ARSJ;SH3BP4;MET;CERS2
ZFPM1 human tf ARCHS4 coexpression	15/264	0.00658526	0.0498558	0	0	2.16882	10.8938	DENND1C;AKNA;ATP2A3;NLRC5;TMC8;RASAL3;ITGAL;RUNX3;ARHGAP45;ZAP70;PITPNM1;CD6;CD5;EVL;CARD11
EGR3 human tf ARCHS4 coexpression	9/122	0.00659764	0.0498558	0	0	2.85213	14.3207	RTEL1-TNFRSF6B;EGR2;DUSP2;NR4A3;C9ORF152;REPS2;FOSB;EPPK1;NDP

## Sheet: TRRUST_Up
S5 Table. Transcription factor prediction Upregulated transcription factors TRRUST
Term	Overlap	P-value	Adjusted P-value	Old P-value	Old Adjusted P-value	Odds Ratio	Combined Score	Genes
NFKB1 human	22/255	2.33243e-06	0.000683401	0	0	3.4621667962385114	44.899463256477645	SERPINA3;CD74;TNFSF14;CSF1;NOS2;TNFRSF9;SERPINE1;TNFRSF10B;CD3G;TNFRSF10A;FASLG;IFNG;IL23A;EPCAM;ADORA3;ALOX5AP;TFF3;STAT4;SAA1;REPS2;CCR5;DEFB4A
RELA human	21/253	7.23885e-06	0.00106049	0	0	3.3110489928303175	39.18973436405245	SERPINA3;CD74;TNFSF14;CSF1;NOS2;TNFRSF9;SERPINE1;TNFRSF10B;TNFRSF10A;FASLG;IFNG;IL23A;EPCAM;ADORA3;ALOX5AP;TFF3;STAT4;SAA1;REPS2;CCR5;DEFB4A
BCL3 mouse	4/13	0.00033258	0.0192962	0	0	15.836368434943257	126.82763913418867	TNFRSF12A;IFNG;IL23A;NFKB2
RUNX1 mouse	4/13	0.00033258	0.0192962	0	0	15.836368434943257	126.82763913418867	IFNG;CDKN2A;IL23A;IGFBP3
ETS2 mouse	5/23	0.000345142	0.0192962	0	0	9.915343915343914	79.04070820633692	NOS2;CDKN2A;SH2D1A;KRT8;DUSP6
ETS1 human	8/65	0.000395144	0.0192962	0	0	5.03277378097522	39.43812186082503	TNFSF14;CD6;LCK;CD8A;CDKN2A;IL2RB;WAS;DUSP6
CEBPB human	6/42	0.000952656	0.034891	0	0	5.956245027844073	41.43316921588484	XBP1;DAPK1;TFF3;SAA1;HBB;FASLG
IRF1 human	6/42	0.000952656	0.034891	0	0	5.956245027844073	41.43316921588484	CIITA;SLPI;IFNG;EIF2AK2;FASLG;TRIM22
IRF8 mouse	4/18	0.00127607	0.0415432	0	0	10.177129284017646	67.82008394545782	C1QB;NOS2;IFNG;CD8A
GATA3 human	5/31	0.00145428	0.0426104	0	0	6.86080586080586	44.82331862573692	CDH3;CD8B;IFNG;CD8A;STAT4

## Sheet: ARCHS4_Down
S5 Table. Transcription factor prediction Downregulated transcription factors ARCHS4
Term	Overlap	P-value	Adjusted P-value	Old P-value	Old Adjusted P-value	Odds Ratio	Combined Score	Genes
GRHL1 human tf ARCHS4 coexpression	32/238	9.87283e-17	1.553e-13	0	0	7.68751	283.317	SPRR3;SMIM5;CSTA;SERPINB13;CALML5;SDR9C7;ALOX12;PIK3C2G;CYP4F22;XKRX;LCE1B;ENDOU;CASP14;SH3BGRL2;S100A14;MUC15;CDSN;SPINK7;KRT2;TMEM40;OVOL1;ASPRV1;TMPRSS13;LOR;LCE2C;GJB2;GJB6;TMEM79;DSG1;DSC1;IVL;BNIPL
ZNF750 human tf ARCHS4 coexpression	33/265	3.27064e-16	2.57236e-13	0	0	7.05043	251.393	SPRR3;CSTA;SERPINB13;CALML5;SDR9C7;CYP4F22;RAPGEFL1;XKRX;LCE1B;ENDOU;CASP14;S100A14;MUC15;CDSN;GGT6;SPINK7;KRT2;SPINK5;OVOL1;ASPRV1;TMPRSS13;LOR;XG;LCE2C;GJB2;CLEC2A;GJB6;TMEM79;DSG1;KCTD11;DSC1;IVL;BNIPL
GRHL3 human tf ARCHS4 coexpression	32/277	8.22547e-15	3.58546e-12	0	0	6.44686	209.082	SPRR3;CSTA;SERPINB13;CALML5;SDR9C7;CYP4F22;RAPGEFL1;XKRX;LCE1B;ENDOU;CASP14;S100A14;CDSN;SPINK7;KRT2;SPINK5;TMEM40;OVOL1;LCE1F;ASPRV1;TMPRSS13;LOR;LCE2C;GJB2;GJB6;SCNN1B;TMEM79;DSG1;KCTD11;DSC1;IVL;BNIPL
DSP human tf ARCHS4 coexpression	32/278	9.1175e-15	3.58546e-12	0	0	6.42023	207.557	CSTA;SERPINB13;CALML5;TUFT1;SDR9C7;RORA;PIK3C2G;CYP4F22;RAPGEFL1;XKRX;LCE1B;ENDOU;CASP14;SH3PXD2A;S100A14;MUC15;ARL5A;CDSN;KRT2;SPINK5;OVOL1;ASPRV1;LOR;XG;LCE2C;GJB2;GJB6;TMEM79;DSG1;DSC1;IVL;BNIPL
TP63 human tf ARCHS4 coexpression	30/270	1.67114e-13	5.2574e-11	0	0	6.13119	180.38	CSTA;SERPINB13;CALML5;TUFT1;SDR9C7;RORA;PIK3C2G;RAPGEFL1;LCE1B;ENDOU;CASP14;ME1;S100A14;CDSN;KRT2;SPINK5;OVOL1;ASPRV1;LOR;XG;LCE2C;GJB2;CLEC2A;GJB6;TMEM79;DSG1;KCTD11;DSC1;IVL;BNIPL
HOPX human tf ARCHS4 coexpression	24/190	3.07372e-12	6.50822e-10	0	0	6.98842	185.25	SPRR3;CSTA;CDSN;SERPINB13;CALML5;SPINK7;KRT2;SPINK5;SDR9C7;RORA;DBI;ASPRV1;LOR;LCE1B;ENDOU;LCE2C;CLEC2A;GJB6;C4ORF3;DSG1;MUC15;DSC1;IVL;BNIPL
OVOL1 human tf ARCHS4 coexpression	28/263	3.18322e-12	6.50822e-10	0	0	5.80783	153.751	CDS1;CSTA;CALML5;SDR9C7;CYP4F22;RAPGEFL1;XKRX;LCE1B;ENDOU;CASP14;CHP2;S100A14;ELOVL1;CDSN;GGT6;KRT2;SPINK5;KLF4;LCE1F;ASPRV1;TMPRSS13;LOR;CAMSAP3;LCE2C;GJB2;TMEM79;KCTD11;IVL
FOXN1 human tf ARCHS4 coexpression	26/226	3.30996e-12	6.50822e-10	0	0	6.31029	166.807	CSTA;SERPINB13;CALML5;SDR9C7;CYP4F22;RAPGEFL1;LCE1B;ENDOU;CASP14;S100A14;CDSN;SPINK7;KRT2;SPINK5;OVOL1;ASPRV1;TMPRSS13;LOR;LCE2C;GJB2;GJB6;TMEM79;DSG1;DSC1;IVL;BNIPL
BARX2 human tf ARCHS4 coexpression	25/238	6.47465e-11	1.13163e-08	0	0	5.67382	133.111	SPRR3;CSTA;SERPINB13;SDR9C7;CYP4F22;RAPGEFL1;ENDOU;CASP14;S100A14;MUC15;CDSN;GGT6;SPINK7;SPINK5;OVOL1;TMPRSS13;LOR;SCNN1G;GJB2;GJB6;SCNN1B;TMEM79;PXMP4;IVL;BNIPL
TFAP2C human tf ARCHS4 coexpression	23/263	1.35456e-08	2.13072e-06	0	0	4.59444	83.2383	CDS1;CSTA;SERPINB13;DLX3;PLA2G4D;TUFT1;TSC22D2;RORA;PIK3C2G;OVOL1;TMPRSS13;LOR;XG;GGCT;LCE1B;ENDOU;CASP14;CLEC2A;ELF5;GID8;DSG1;SPTSSB;BNIPL
HLA-DQB2 human tf ARCHS4 coexpression	14/149	4.24398e-06	0.00060689	0	0	4.86562	60.1878	CDSN;GGT6;CALML5;PLA2G4D;KRT2;DAPK2;CYP4F22;ASPRV1;LOR;LCE1B;CASP14;ZNF726;PXMP4;BNIPL
KRTAP5-1 human tf ARCHS4 coexpression	16/197	5.92851e-06	0.000777129	0	0	4.16083	50.0787	SH3GLB2;CDSN;DLX3;CALML5;CYP4F22;ASPRV1;RAPGEFL1;LOR;KRT72;CAMSAP3;LCE1B;ENDOU;GJB2;GJB6;TMEM79;IVL
PPP1R13L human tf ARCHS4 coexpression	19/271	6.98082e-06	0.000844679	0	0	3.56574	42.3337	SH3GLB2;CDSN;TMEM40;OVOL1;CYP4F22;TMPRSS13;RAPGEFL1;LOR;CAMSAP3;LCE1B;ENDOU;CASP14;GJB2;GJB6;TMEM79;KCTD11;S100A14;IVL;BNIPL
PAX9 human tf ARCHS4 coexpression	16/228	3.6689e-05	0.00412227	0	0	3.54503	36.2055	CDS1;SPAG17;SPRR3;SERPINB11;CSTA;SERPINB13;SPINK7;SPINK5;C7ORF57;RAPGEFL1;ENDOU;GJB2;SCNN1B;S100A14;MUC15;CYP2F1
OTOP3 human tf ARCHS4 coexpression	13/165	6.07724e-05	0.006373	0	0	3.99568	38.7916	CSTA;SERPINB13;SPINK7;KRT2;SPINK5;SDR9C7;OVOL1;RAPGEFL1;LCE1B;ENDOU;S100A14;IVL;BNIPL
DLX3 human tf ARCHS4 coexpression	15/220	8.87547e-05	0.00872569	0	0	3.42775	31.9797	CDSN;CALML5;OVOL1;CYP4F22;ASPRV1;TMPRSS13;LOR;KRT9;XG;LCE1B;ENDOU;CASP14;GJB6;TMEM79;IVL
IRF6 human tf ARCHS4 coexpression	17/281	0.000133581	0.0123601	0	0	3.02366	26.9735	CDS1;CSTA;CDSN;SERPINB13;TMEM40;SDR9C7;OVOL1;RAPGEFL1;XKRX;LCE1B;LCE2C;GJB2;GJB6;TMEM79;KCTD11;S100A14;IVL
RGS6 human tf ARCHS4 coexpression	13/188	0.000226253	0.019772	0	0	3.4652	29.0864	SMIM5;NDRG4;RAB4A;RNF11;MAX;SMOX;TMEM40;RNF208;ALOX12;NCK2;SH3BGRL2;MFSD1;LANCL3
DMRT1 human tf ARCHS4 coexpression	12/166	0.00026073	0.0215857	0	0	3.6286	29.9433	PRPSAP1;EPB41L4A;ZYG11A;GATM;ZNF681;EYA1;RANBP9;FBXO45;GALNTL6;ZBTB5;PRND;MTA3
CREB3L4 human tf ARCHS4 coexpression	15/244	0.000276881	0.0217767	0	0	3.06357	25.0965	CDS1;SH3GLB2;CRISP3;MLC1;KCTD3;TMPRSS13;BSPRY;GGCT;CAMSAP3;ELF5;TMED3;PXMP4;DEGS2;ACPP;BNIPL
ZBTB7C human tf ARCHS4 coexpression	14/226	0.000406983	0.030485	0	0	3.08245	24.0639	CDS1;SPAG17;GGT6;SPINK5;C7ORF57;ASPRV1;RAPGEFL1;LOR;SLC22A23;ENDOU;SCNN1B;CHP2;MUC15;CYP2F1
RORA human tf ARCHS4 coexpression	15/266	0.000685778	0.0490331	0	0	2.79091	20.3317	SERPINB13;CALML5;KRT2;SPINK5;SDR9C7;PIK3C2G;ASPRV1;LOR;LCE1B;ENDOU;CLEC2A;GJB6;ALDOC;DSC1;ARL5A

## Sheet: TRRUST_Down
S5 Table. Transcription factor prediction Downregulated transcription factors TRRUST
Term	Overlap	P-value	Adjusted P-value	Old P-value	Old Adjusted P-value	Odds Ratio	Combined Score	Genes
