# Supplementary material for: Sustained immune activation and impaired epithelial barrier integrity in the ectocervix of women with chronic HIV infection
Source: PLoS Pathog. 2024 Nov 19;20(11):e1012709. doi: 10.1371/journal.ppat.1012709 (PMC11614238; doi:10.1371/journal.ppat.1012709)
Supplement: S6 Table — (XLSX) [file ppat.1012709.s010.xlsx]

## Sheet: Sheet1
S6 Table
Study participants
HIV
P007
P009
P010
P011
P013
P016
P023
P028
P032
P037
P047
P060
P049
P038
Control
P001
P003
P004
P005
P006
P008
P014
P017
P018
P019
P020
P021
P022
P024
P025
P026
P027
P029
P031
P033
P039
P040
P041
P042
P043
P044
P045
P046
P048
P050
P052
P053
P057
P059
P061
P062
P067
P068
P071
P072
P073
P074
P075
P079
P080
P087
P081
