# Supplementary material for: Sustained immune activation and impaired epithelial barrier integrity in the ectocervix of women with chronic HIV infection
Source: PLoS Pathog. 2024 Nov 19;20(11):e1012709. doi: 10.1371/journal.ppat.1012709 (PMC11614238; doi:10.1371/journal.ppat.1012709)
Supplement: S7 Table — (XLSX) [file ppat.1012709.s011.xlsx]

## Sheet: Background gene list
S7 Table. Background gene list for functional enrichment analysis
background	up	down
LINC01128	EOMES	CD36
SAMD11	LINC01835	VAT1
KLHL17	CST7	ZRANB1
PLEKHN1	S100A7A	BNIP3
ISG15	NKG7	SLC37A2
AGRN	SH2D1A	FAM219B
B3GALT6	GZMH	FAM162A
SCNN1D	FCRL6	ELF5
PUSL1	HOXB9	MN1
CPTP	DTHD1	SFTPD
TAS1R3	GZMM	MXI1
MRPL20-AS1	CD8B	SDR9C7
VWA1	NFATC2	OR7E91P
ATAD3C	CRTAM	NUAK2
ATAD3B	JAKMIP1	ANKRD37
ATAD3A	SLC51B	ALOX12
MIB2	GZMK	SMIM5
PRKCZ	ITGA3	CRNDE
SKI	SLC14A1	UACA
RER1	JAKMIP2	C12orf40
PRDM16	SEPTIN9	LOR
ARHGEF16	CD8A	SLC38A3
TPRG1L	PYHIN1	JMY
TP73	KLRG1	BNIP3L
DFFB	CHAD	PITHD1
AJAP1	UCA1	GSTA1
KCNAB2	KLRC4-KLRK1	MIR210HG
RNF207	TMEM260	ULK1
ESPN	ACTN1	TMPRSS11GP
ZBTB48	PATL2	MUC15
PHF13	ITGAL	C4orf3
THAP3	ZNF831	MTA3
CAMTA1	IKZF3	GSTA4
VAMP3	CERNA2	KRT2
PER3	HLA-B	TCAF2
PARK7	TIGIT	ACP5
SLC45A1	TNFRSF9	PIM1
LNCTAM34A	SERPINE1	KCTD11
H6PD	FOSB	XKRX
SPSB1	TTN	BNIPL
SLC25A33	CDKN2A	DIPK2A
TMEM201	LOC101928429	CRISP3
PIK3CD	ATP6V1B1	ENDOU
NMNAT1	NEDD4L	ANKRD31
RBP7	AOAH	COL21A1
UBE4B	TOX2	ULK3
KIF1B	SLA2	KIF21A
PGD	TNFRSF10B	SLC16A9
CENPS-CORT	KRT8	SYT15
CENPS	C11orf87	PROS1
PEX14	GPR174	ZYG11A
TARDBP	TFF2	CSTA
UBIAD1	ATP1A3	KCTD3
FBXO44	KCNN4	MAPT
FBXO6	RAB37	HSDL2
AGTRAP	KLK9	VSIG10
C1orf167	C16orf54	TNFAIP8L3
CLCN6	FAM81A	SPAG17
PLOD1	TOX	WDR41
MFN2	MIAT	ACER1
MIIP	PML	SCGB3A2
TNFRSF8	TXNRD1	CAB39L
TNFRSF1B	SLFN12L	CALML5
VPS13D	DPAGT1	ABHD12
PDPN	STXBP6	FBXO27
PRDM2	KIF21B	ME1
KAZN	SKAP1	CMAS
TMEM51	VSIG1	TRIM16L
FHAD1	TSPAN1	GPR1
EFHD2	ITK	XG
DNAJC16	DNALI1	CBR3-AS1
DDI2	LINC00861	LOC100126784
RSC1A1	RUNX3	MKNK2
PLEKHM2	HRH1	SH3BP5
SLC25A34	FGF14	GATM
FBLIM1	SH2D2A	ARHGEF26-AS1
SPEN	TYMP	PANK2
SRARP	ACSL5	ELMO2
SZRD1	ST6GAL1	DEF8
NECAP2	ITGB7	SH3GL3
CROCC	RTEL1-TNFRSF6B	RFPL1
PADI1	GRAP2	SPTLC3
PADI3	LCK	ZCWPW2
ARHGEF10L	RPS6KA1	TEC
IGSF21	RASAL3	NMU
KLHDC7A	NDUFC2-KCTD14	C1orf210
MRTO4	TPPP3	SNX24
PQLC2	CRIP1	AADAC
MICOS10-NBL1	TNFSF8	HECW2
RPS14P3	BTN3A1	C7orf57
MICOS10	MAP4K1	ZNRF1
NBL1	NLRC5	EYA1
OTUD3	APOBEC3G	NMRK1
PLA2G2F	CLCF1	MAP1LC3A
UBXN10	NDP	NDRG4
FAM43B	IQGAP2	PHGDH
CDA	B3GAT1	TIFA
PINK1	RHOH	ERVV-1
NBPF3	GMPR	LRRC56
ALPL	ADGRE5	CASP14
LINC00339	BTN3A2	LINC01224
CDC42	PDIA4	SDAD1P1
ZBTB40	XBP1	TMED3
C1QA	SEL1L3	SNX21
C1QC	FAM107A	TMPRSS13
C1QB	PTPRCAP	RAB2A
EPHB2	CHRDL1	SERPINB7
KDM1A	XCL2	CHP2
ZNF436-AS1	MTFP1	MLC1
RPL11	AGR2	PRDX6
ELOA	SH3BP4	FUNDC1
PITHD1	CLMN	P2RY4
LYPLA2	PPP1R16B	SPTSSB
PNRC2	XPR1	PDGFD
GRHL3	CXCL16	PFKFB3
NIPAL3	IL2RB	LOC730101
RCAN3	PVRIG	PIK3C2G
NCMAP	GPR15	IL18
SRRM1	CDK2AP2	LCE1F
CLIC4	AOC1	ZMIZ1-AS1
TMEM50A	MICAL2	OSTF1
MACO1	FKBP11	C1QTNF3-AMACR
LDLRAP1	PRF1	ALKBH3
MAN1C1	SERPINA3	LINC01588
SELENON	TNFRSF6B	GID8
MTFR1L	HELZ2	FAM178B
PDIK1L	VMO1	NRG4
FAM110D	KLHDC7B	LINC01094
ZNF593	FCRL3	LINC02210
CNKSR1	GVINP1	CHODL
CEP85	CYSTM1	SERPINB11
SH3BGRL3	PLPP2	CDK19
CD52	IL23A	PLA2G4D
DHDDS	SPATA17	MBLAC1
HMGN2	PGAM2	UNC93A
RPS6KA1	IGFBP3	HOXA1
ARID1A	ANKRD45	KLF4
PIGV	TNFSF14	FBXO45
ZDHHC18	PARP14	RORA
SFN	SDS	MARC1
NUDC	B3GNT7	PRPSAP1
TRNP1	APOBEC3C	CRYBG3
WDTC1	NUGGC	GGT6
TMEM222	NLRC3	LINC00578
ACTG1P20	RAB20	DBI
SYTL1	KIAA1324	ACPP
FAM76A	SOX17	ELL2
STX12	APOBEC3A	ZNF681
PPP1R8	GPR68	LINC01018
THEMIS2	CYP2S1	MOSPD3
SMPDL3B	TM9SF1	PANK1
XKR8	CADPS2	SLC16A6
ATP5IF1	KIAA0040	C15orf41
SESN2	TNFRSF12A	GNG4
MED18	ATP2A3	TYRO3
PHACTR4	ALPG	RNF11
RCC1	NOS2	RIMKLA
SNHG3	UBASH3A	RNF135
TRNAU1AP	B3GNT6	NCK2
GMEB1	DUSP4	ZNF823
YTHDF2	VTCN1	TBKBP1
EPB41	SPATS2L	GGCT
PTPRU	RHPN2	SOX2
ZCCHC17	PRKCQ	GTF2IP1
SERINC2	SPATA13	AMACR
TINAGL1	AKNA	NANOS1
KHDRBS1	KLRA1P	SCNN1B
TMEM39B	CYFIP2	S100A14
KPNA6	PPBP	LINC01214
TXLNA	RASD1	PROSER2-AS1
CCDC28B	NR4A1	SPINK7
IQCC	WFDC2	ZNF675
EIF3I	CD74	CYP4F22
FAM167B	SDC4	CDK5R1
LCK	MYADM	MOSPD1
HDAC1	GPRC5C	CSMD3
ZBTB8A	LAG3	DYNLL1
RBBP4	OASL	POLR1D
KIAA1522	LY9	RIOK3
S100PBP	LAX1	TUFT1
AZIN2	MYDGF	GID4
ZNF362	PCP4	CDSN
ZSCAN20	SLAMF6	STN1
GJB5	TMEM214	TMEM254
GJB4	CCR5	CYP2C9
GJB3	PWWP3B	CLEC2A
GJA4	LCP2	NDUFA4L2
ZMYM1	REPS2	TMEM191B
ZMYM4	TRAT1	DSG1
NCDN	HAS3	RRAGD
TFAP2E	PLSCR1	GJB2
AGO4	SERTM2	CLDND1
AGO1	MSN	DEGS2
AGO3	CMTM7	LOC642366
ADPRHL2	IFIT1	OVOL1-AS1
MAP7D1	PKP2	FGF11
THRAP3	ADRB2	CIRBP
SH3D21	SRPRA	KCMF1
ZC3H12A	STOM	OVOL1
DNALI1	FASLG	INAFM2
CDCA8	IFNG	GUCD1
MANEAL	CMPK2	LCE1B
C1orf122	ALAS2	TNNT3
UTP11	TRIM22	SCNN1G
AKIRIN1	IL17F	SKAP2
NDUFS5	SERPINA5	INSYN1-AS1
MACF1	KCNMA1	DAPK2
KIAA0754	ASRGL1	SMPD2
BMP8A	SLPI	IVL
PPIE	MED24	KBTBD12
MFSD2A	TNFRSF21	HOXA7
CAP1	RPN1	FAHD1
RLF	BABAM2-AS1	BSPRY
ZMPSTE24	HYOU1	RAB4A
SMAP2	HDX	GFOD2
ZFP69B	PLAAT4	ARL5A
ZFP69	CCDC24	MGC32805
EXO5	PTPRJ	SLC22A23
ZNF684	SLC41A2	PRND
NFYC	PTK2B	LANCL3
KCNQ4	EVL	CDH20
CTPS1	TOMM34	GJB6
FOXO6	KCNQ1	DLX3
RIMKLA	TNFRSF10A	C1orf21
PPCS	MYO7A	SPINK5
CCDC30	MSX1	CCNYL1
PPIH	MET	C5orf66
YBX1	HLA-DRB5	MFSD1
C1orf50	STK17B	TSC22D2
ERMAP	NRP2	CLVS1
ZNF691	TMPRSS3	MID2
SLC2A1-AS1	MYO1G	FBXL16
FAM183A	HBB	METTL7A
CFAP57	UGT2B7	TRPC6
TMEM125	COL9A2	DNAH11
TIE1	TM4SF4	GNA14
MPL	IL27RA	TMEM79
CDC20	CDH3	SPRR3
SZT2	ARHGAP45	ETFDH
PTPRF	FMNL2	AMFR
KDM4A	ISG20	FAM220A
ST3GAL3	PIK3CG	UGP2
IPO13	VSTM2L	KRAS
DPH2	MIA-RAB4B	LINC02615
ATP6V0B	TNNC1	PDK1
B4GALT2	UBXN10	LOC729870
CCDC24	EGR2	PEBP1
DMAP1	PSTPIP1	IPMK
RNF220	SFMBT2	DNAJB2
KIF2C	GPR18	RAPGEFL1
RPS8	TNFRSF18	LOC101927164
PLK3	CARD10	YY1AP1
BTBD19	STAT4	PLAAT1
UROD	APOBEC3B	ASAP3
HPDL	DENND1C	EFNA5
TOE1	SAA1	STEAP3-AS1
MMACHC	STX18	SH3PXD2A
AKR1A1	EPCAM	FABP5
NASP	PARVG	TRIP4
TMEM69	MYO1F	PXMP4
MAST2	STT3A	ZNF726
TSPAN1	ALKAL2	WBP1L
LURAP1	CREB5	LINC00964
RAD54L	TPPP	FAM122B
UQCRH	PREX1	RIT1
NSUN4	TES	DUSP16
FAAH	NUP62CL	HCAR2
CYP4B1	ODF2	CDA
CYP4X1	CD160	DEGS1
CYP4Z1	SASH3	AP3S1
CMPK1	CLIC5	REXO2
FOXD2	RGS1	RNF208
CDKN2C	NR4A3	APLF
RNF11	WAS	ETFA
OSBPL9	TMX4	XPA
BTF3L4	ACY3	CYP2F1
ZFYVE9	LAMP3	DSC1
PRPF38A	CD6	EIF3H
GPX7	GFI1	RANBP9
ZYG11B	TMC8	KRT72
ZYG11A	SIRPG	GTPBP2
SCP2	CLIC6	AGO4
PODN	MFAP3L	MAX
CPT2	CD96	SMOX
LOC100507564	DOK2	ALDOC
LRRC42	DUSP6	ISL1
TCEANC2	INPP5D	TPRG1L
MRPL37	LRRC8D	LIAS
ACOT11	ARHGAP21	TMEM256
MROH7-TTC4	ENPP4	LRRC8E
TTC4	KLHL14	CDS1
LEXM	HOXB6	TMEM86A
TMEM61	NEDD9	ASPRV1
PCSK9	ZAP70	HK2
PRKAA2	UCP2	ZBTB5
FGGY	CCN2	HMGN3
HOOK1	SMIM22	HOXD13
NFIA	XAF1	ADGRF2
PATJ	TMC5	RAET1E
L1TD1	OAS2	ZNF254
USP1	C1QC	SLC46A2
ATG4C	BTN3A3	LCE2C
ALG6	LRRC8A	VEGFA
EFCAB7	NEK11	KRT9
PGM1	MFSD12	MEIS2
ROR1	TFF3	CAMSAP3
CACHD1	GLB1L2	LRRFIP2
RAVER2	GALNT10	NAAA
AK4	RHEX	LRRC20
DNAJC6	ADCYAP1R1	BEX4
LEPROT	COLGALT2	PKIA
LEPR	DTX3L	SFTPA2
PDE4B	SAA2-SAA4	LGMN
SGIP1	CRACR2A	RNR2
MIER1	DUSP2	MINDY1
IL23R	SLC16A12	CNBP
IL12RB2	FAM20C	GALNTL6
GADD45A	KCNIP1	TMEM117
SRSF11	MX2	SH3GLB2
HHLA3	CPAMD8	SH3BGRL2
CTH	CERS2	ELOVL1
FPGT-TNNI3K	TRIM36	PARD3
FPGT	CAPS	ODAPH
TYW3	TCOF1	LOC100652758
ACADM	CSF1	GYS2
RABGGTB	ADH1C	RBP7
ST6GALNAC3	ARHGAP9	DYNLT3
ST6GALNAC5	CYBA	EPB41L4A
MIGA1	ATP13A3	TMEM40
NEXN	GZMA	SLC44A2
DNAJB4	SLC15A3	SPAG16
GIPC2	KLRD1	SERPINB13
PTGFR	SPIRE2	KCNRG
IFI44L	DEFB4A
IFI44	ZBP1
ADGRL2	GPR171
PRKACB	COPG1
SAMD13	NFKB2
RPF1	PLAAT3
WDR63	KLK6
CCN1	KCNC4
CLCA2	CARD11
CLCA4	PLA2G4A
CLCA3P	FGR
SH3GLB1	P2RY6
HS2ST1	SSC4D
LINC01140	SEPTIN1
LMO4	TBC1D10C
PKN2	ADORA3
GBP6	SYNPO
GBP1P1	PLEKHB1
LRRC8B	GALNT6
LRRC8C	C1QB
LRRC8D	M6PR
ZNF326	APOBEC3D
CDC7	ANO5
KIAA1107	HID1
RPAP2	DLST
RPL5	ITGB4
MTF2	PITPNM1
CCDC18	BISPR
DR1	SHH
FNBP1L	DNMT1
ABCD3	CES3
SLC44A3	PLCB2
LOC729970	C9orf152
TMEM56	PLEKHG2
RWDD3	ACSL4
PTBP2	ANO1
SNX7	PTPRC
PLPPR4	WRAP53
PALMD	SMOC2
AGL	CNN2
SLC35A3	ALOX5AP
MFSD14A	CD5
TRMT13	ADAM28
RTCA	CD3E
CDC14A	SLC43A3
VCAM1	ITGA4
SLC30A7	CIITA
LOC102606465	CHN2
S1PR1	SAMD3
RNPC3	TXNDC11
AMY2B	SMOC1
PRMT6	TTC38
NTNG1	DBNDD2
FAM102B	VAV1
PRPF38B	ACAP1
STXBP3	EPPK1
GPSM2	EIF2AK2
TMEM167B	GJB1
KIAA1324	LINC01088
SARS	HSPH1
CELSR2	CDC42SE2
SYPL2	ENPP5
ATXN7L2	CORO1A
CYB561D1	WIPF1
GNAI3	PARP12
AMPD2	ALPP
GSTM4	AGPAT4
GSTM2	HSPA6
GSTM1	APOL2
GSTM5	PAK3
CSF1	DAPK1
AHCYL1	AP2B1
STRIP1	PDE4DIP
KCNC4	WIPI1
RBM15	SMG9
PROK1	ARSJ
CD53	ABCC4
CEPT1	TMC7
CHI3L2	HCST
PIFO	RMDN3
ATP5PB	TRIB2
C1orf162	TRIB1
RAP1A	FHL2
DDX20	SLC20A1
LINC01750	RGL4
CTTNBP2NL	REN
WNT2B	CD244
CAPZA1	IFI44L
MOV10	TMEM47
LRIG2	ETV5
MAGI3	CD3G
DCLRE1B	TCN1
HIPK1
OLFML3
VANGL1
SLC22A15
MAB21L3
ATP1A1
CD2
PTGFRN
CD101
TTF2
MAN1A2
TENT5C
WDR3
WARS2-AS1
PHGDH
NBPF8
LINC00623
SRGAP2C
EMBP1
SRGAP2D
GPR89A
CD160
POLR3C
NUDT17
GNRHR2
POLR3GL
NBPF12
PDIA3P1
CHD1L
BCL9
GPR89B
PDE4DIP
LINC00869
FCGR1A
BOLA1
VPS45
PLEKHO1
C1orf54
CIART
MRPS21
PRPF3
RPRD2
TARS2
ECM1
FALEC
ADAMTSL4
SETDB1
ANXA9
PRUNE1
BNIPL
C1orf56
MLLT11
GABPB2
TNFAIP8L2
SCNM1
PIP5K1A
PSMD4
ZNF687
PSMB4
CGN
TUFT1
SNX27
OAZ3
C2CD4D-AS1
FLG-AS1
LCE5A
CRCT1
LCE3C
LINC00302
LCE2D
LCE2C
LCE2B
KPRP
LCE1F
LCE1B
LCE1A
IVL
SPRR4
SPRR1A
SPRR3
SPRR1B
LOC101928009
PRR9
LOR
S100A9
S100A7A
LOC101928034
S100A1
CHTOP
SNAPIN
NPR1
CREB3L4
RPS27
UBAP2L
HAX1
ATP8B2
IL6R
LOC101928120
CKS1B
FLAD1
ZBTB7B
ADAM15
EFNA4
EFNA3
EFNA1
SLC50A1
MTX1
FDPS
RUSC1
MSTO1
MSTO2P
DAP3
SYT11
LAMTOR2
RAB25
LMNA
SEMA4A
SLC25A44
PMF1-BGLAP
PMF1
BGLAP
TMEM79
RHBG
TTC24
NAXE
BCAN
RRNAD1
PRCC
PEAR1
KIRREL1
CD1D
CD1A
CD1C
CD1E
MNDA
PYHIN1
IFI16
CADM3
ACKR1
FCER1A
DUSP23
FCRL6
SLAMF8
LINC01133
ATP1A2
PEA15
NCSTN
VANGL2
SLAMF7
LY9
KLHDC9
NIT1
UFC1
USP21
PPOX
NDUFS2
FCER1G
TOMM40L
PCP4L1
SDHC
FCGR2A
HSPA6
HSPA7
FCGR2B
FCRLA
DUSP12
ATF6
NOS1AP
C1orf226
UHMK1
UAP1
DDR2
HSD17B7
RGS4
NUF2
PBX1
MGST3
UCK2
FMO9P
POGK
POU2F1
RCSD1
MPZL1
DCAF6
TIPRL
SFT2D2
TBX19
XCL1
ATP1B1
BLZF1
C1orf112
GORAB
PRRX1
FMO3
FMO2
FMO1
FMO4
TOP1P1
PRRC2C
EEF1AKNMT
DNM3
SUCO
FASLG
PRDX6
KLHL20
DARS2
ZBTB37
RABGAP1L
CACYBP
PAPPA2
RASAL2
RALGPS2
FAM20B
TOR3A
SOAT1
TOR1AIP1
CEP350
QSOX1
FLJ23867
LHX4
XPR1
KIAA1614
MR1
IER5
RGSL1
NPL
DHX9
LAMC1
LAMC2
SMG7
RGL1
TSEN15
C1orf21
RNF2
SWT1
HMCN1
ODR4
PLA2G4A
RGS18
RGS1
RGS13
MIR4426
RGS2
RO60
CDC73
CFH
C1orf53
NEK7
PTPRC
NR5A2
CAMSAP2
INAVA
IGFN1
PKP1
RPS10P7
NAV1
IPO9
SHISA4
TIMM17A
RNPEP
ELF3
LGR6
PPP1R12B
PCAT6
TMEM183A
PPFIA4
ADORA1
BTG2
PRELP
ATP2B4
LAX1
ZC3H11A
ZBED6
SNRPE
SOX13
MDM4
NFASC
TMCC2
CDK18
MFSD4A
LOC284581
RHEX
SRGAP2
IKBKE
RASSF5
DYRK3
MAPKAPK2
IL19
PFKFB2
C4BPB
C4BPA
CD55
CR2
CR1
CD46
MIR205HG
MIR205
CAMK1G
G0S2
HSD11B1
TRAF3IP3
UTP25
SERTAD4
HHAT
RCOR3
TRAF5
LINC00467
DTL
PPP2R5A
NENF
ATF3
TATDN3
FLVCR1
VASH2
RPS6KC1
PROX1
SMYD2
CENPF
KCNK2
KCTD3
SPATA17
RRP15
TGFB2
LYPLAL1
IARS2
MARK1
C1orf115
MARC2
MARC1
HLX
TAF1A-AS1
MIA3
BROX
DISP1
CAPN2
FBXO28
DEGS1
LOC101927164
CNIH4
CNIH3
DNAH14
SRP9
EPHX1
H3F3AP4
STUM
PSEN2
COQ8A
ZNF678
SNAP47
WNT3A
ARF1
GUK1
GJC2
IBA57
OBSCN
RNF187
RHOU
RAB4A
URB2
GALNT2
COG2
ARV1
GNPAT
SPRTN
TSNAX-DISC1
TSNAX
DISC1
MAP10
NTPCR
MAP3K21
KCNK1
COA6
LINC01132
GGPS1
TBCE
GPR137B
EDARADD
LGALS8
MTR
RYR2
CHRM3
KMO
EXO1
ZBTB18
DESI2
COX20
EFCAB2
CNST
SCCPDH
NLRP3
GCSAML
TRIM58
ZNF672
PGBD2
WASH7P
LOC729737
LOC100288069
LINC02593
NOC2L
HES4
RNF223
C1orf159
TNFRSF18
TNFRSF4
SDF4
C1QTNF12
UBE2J2
ACAP3
INTS11
DVL1
MXRA8
AURKAIP1
CCNL2
MRPL20
ANKRD65
LINC01770
TMEM240
SSU72
FNDC10
CDK11B
SLC35E2B
CDK11A
SLC35E2A
NADK
GNB1
TMEM52
FAAP20
MORN1
LOC100129534
PEX10
MEGF6
WRAP73
TP73-AS1
LRRC47
CEP104
C1orf174
NPHP4
RPL22
ICMT
GPR153
ACOT7
HES2
TNFRSF25
PLEKHG5
NOL9
KLHL21
DNAJC11
UTS2
TNFRSF9
ERRFI1
RERE
ENO1
SLC2A5
GPR157
MIR34AHG
LINC02606
PIK3CD-AS2
CLSTN1
CTNNBIP1
LZIC
DFFA
CASZ1
SRM
EXOSC10
MTOR
FBXO2
MAD2L2
MTHFR
KIAA2013
DHRS3
LRRC38
TMEM51-AS1
CASP9
AGMAT
UQCRHL
FLJ37453
ZBTB17
HSPB7
FAM131C
EPHA2
ARHGEF19
CPLANE2
FBXO42
CROCCP3
NBPF1
CROCCP2
LOC105376805
MFAP2
ATP13A2
SDHB
PADI2
RCC2
ALDH4A1
IFFO2
UBR4
EMC1
LOC100506730
AKR7A2
CAPZB
TMCO4
PLA2G2D
CAMK2N1
MUL1
PINK1-AS
DDOST
KIF17
SH2D5
HP1BP3
EIF4G3
ECE1
RAP1GAP
USP48
HSPG2
WNT4
LUZP1
LINC01355
HNRNPR
ZNF436
TCEA3
ASAP3
E2F2
ID3
ELOA-AS1
GALE
HMGCL
FUCA1
SRSF10
MYOM3
IL22RA1
IFNLR1
STPG1
RUNX3
SYF2
RSRP1
RHCE
AUNIP
PAQR7
STMN1
PAFAH2
UBXN11
CRYBG2
ZNF683
LOC101928728
GPN2
GPATCH3
KDF1
TENT5B
SLC9A1
MAP3K6
FCN3
CD164L2
WASF2
AHDC1
FGR
IFI6
RPA2
EYA3
PTAFR
DNAJC8
SNHG12
TAF12
TMEM200B
SRSF4
MECR
LAPTM5
SDC3
PUM1
NKAIN1
SNRNP40
FABP3
PEF1
COL16A1
ADGRB2
PTP4A2
TMEM234
MTMR9LP
MARCKSL1
BSDC1
ZBTB8OS
SYNC
YARS
TMEM54
RNF19B
AK2
TRIM62
PHC2
CSMD2
SMIM12
TMEM35B
ZMYM6
SFPQ
KIAA0319L
PSMB2
C1orf216
CLSPN
COL8A2
TRAPPC3
EVA1B
STK40
LSM10
OSCP1
MRPS15
CSF3R
GRIK3
LINC01137
MEAF6
SNIP1
GNL2
RSPO1
C1orf109
EPHA10
YRDC
MTF1
INPP5B
SF3A3
FHL3
POU3F1
RRAGC
GJA9-MYCBP
RHBDL2
PPIEL
PABPC4
HEYL
BMP8B
TRIT1
MYCL
PPT1
COL9A2
RIMS3
CITED4
SCMH1
EDN2
HIVEP3
FOXJ3
ZMYND12
P3H1
SVBP
SLC2A1
EBNA1BP2
C1orf210
ELOVL1
MED8
HYI
SLC6A9
ERI3
TMEM53
PTCH2
EIF2B3
HECTD3
ZSWIM5
MUTYH
TESK2
CCDC163
PRDX1
CCDC17
GPBP1L1
IPP
PIK3R3
POMGNT1
LRRC41
MKNK1
MOB3C
ATPAF1
EFCAB14
PDZK1IP1
TAL1
STIL
FOXD2-AS1
TRABD2B
SPATA6
BEND5
FAF1
TTC39A
EPS15
NRDC
TXNDC12
CC2D1B
ORC1
TUT4
COA7
ECHDC2
CZIB
MAGOH
LRP8
GLIS1
NDC1
YIPF1
HSPB11
LDLRAD1
TMEM59
CYB5RL
SSBP3
PARS2
TTC22
DHCR24
USP24
PLPP3
FYB2
OMA1
TACSTD2
MYSM1
JUN
CYP2J2
TM2D1
KANK4
DOCK7
ITGB3BP
JAK1
WDR78
SLC35D1
SERBP1
GNG12
DIRAS3
WLS
DEPDC1
LRRC40
ANKRD13C
PTGER3
ZRANB2
NEGR1
LRRIQ3
ERICH3
CRYZ
SLC44A5
DLSTP1
PIGK
ZZZ3
USP33
FUBP1
ADGRL4
TTLL7
GNG5
CTBS
SSX2IP
LPAR3
MCOLN2
MCOLN3
SYDE2
C1orf52
BCL10
DDAH1
ZNHIT6
COL24A1
ODF2L
CLCA4-AS1
SELENOF
GTF2B
KYAT3
RBMXL1
GBP3
GBP1
GBP2
GBP4
GBP5
GEMIN8P4
LINC02609
ZNF644
TGFBR3
GLMN
GFI1
EVI5
DIPK1A
TMED5
CCDC18-AS1
BCAR3
DNTTIP2
GCLM
ARHGAP29
F3
CNN3
ALG14
DPYD
FRRS1
SASS6
DBT
EXTL2
DPH5
COL11A1
VAV3
SLC25A24
HENMT1
CLCC1
WDR47
TAF13
PSRC1
SORT1
PSMA5
AMIGO1
GSTM3
EPS8L3
SLC16A4
LAMTOR5
KCNA2
KCNA3
LRIF1
DRAM2
DENND2D
OVGP1
WDR77
ADORA3
INKA2
KCND3
ST7L
RHOC
PPM1J
SLC16A1
PHTF1
RSBN1
PTPN22
BCL2L15
AP4B1
TRIM33
BCAS2
DENND2C
AMPD1
NRAS
CSDE1
SIKE1
TSPAN2
CASQ2
NHLH2
ATP1A1-AS1
CD58
IGSF3
TRIM45
VTCN1
GDAP2
SPAG17
WARS2
ZNF697
HMGCS2
NOTCH2
SEC22B
LOC100996724
NBPF15
SRGAP2B
LINC01145
NBPF20
NBPF25P
PDZK1
RNF115
PIAS3
ANKRD35
ITGA10
PEX11B
RBM8A
LIX1L
TXNIP
NBPF10
NOTCH2NLA
PRKAB2
FMO5
ACP6
GJA5
NBPF11
LINC01138
NBPF14
NBPF9
HIST2H2BE
SV2A
SF3B4
MTMR11
OTUD7B
ANP32E
APH1A
MCL1
ENSA
GOLPH3L
HORMAD1
CTSS
CTSK
ARNT
CERS2
MINDY1
CDC42SE1
SEMA6C
LYSMD1
VPS72
PI4KB
RFX5
SELENBP1
POGZ
MRPL9
TDRKH
RORC
THEM5
THEM4
S100A10
S100A11
TCHH
RPTN
HRNR
FLG
FLG2
CRNN
LCE3E
LCE3D
LCE3A
LCE1C
SPRR2D
SPRR2A
SPRR2B
SPRR2E
SPRR2F
SPRR2C
SPRR2G
PGLYRP3
PGLYRP4
S100A12
S100A8
S100A7
S100A6
S100A4
S100A3
S100A2
S100A16
S100A14
S100A13
ILF2
DENND4B
CRTC2
SLC39A1
JTB
RAB13
TPM3
C1orf43
SHE
UBE2Q1
ADAR
KCNN3
PMVK
PBXIP1
PYGO2
SHC1
DCST2
DCST1-AS1
DPM3
KRTCAP2
MUC1
THBS3
GBAP1
ASH1L
YY1AP1
GON4L
RIT1
KHDC4
ARHGEF2
SSR2
UBQLN4
MEX3A
PAQR6
SMG5
GLMP
CCT3
MEF2D
IQGAP3
GPATCH4
NES
CRABP2
ISG20L2
MRPL24
HDGF
SH2D2A
ARHGEF11
ETV3
FCRL5
FCRL3
FCRL2
CD1B
AIM2
CADM3-AS1
SNHG28
VSIG8
CFAP45
TAGLN2
IGSF9
PIGM
IGSF8
DCAF8
PEX19
COPA
SLAMF6
CD84
SLAMF1
CD48
CD244
F11R
TSTD1
USF1
ARHGAP30
NECTIN4
PFDN2
DEDD
B4GALT3
ADAMTS4
MPZ
FCGR3A
FCGR3B
OLFML2B
SH2D1B
RGS5
RXRG
ALDH9A1
TMCO1
FAM78B
TADA1
CD247
CREG1
MPC2
GPR161
XCL2
DPT
NME7
CCDC181
SLC19A2
F5
SELP
SELL
SELE
METTL18
SCYL3
KIFAP3
VAMP4
DNM3OS
PIGC
TNFSF4
LOC101928673
ANKRD45
CENPL
GAS5
SNORD47
RC3H1
MRPS14
KIAA0040
COP1
SEC16B
CRYZL2P
RASAL2-AS1
ANGPTL1
ABL2
TOR1AIP2
LHX4-AS1
ACBD6
STX6
GLUL
RNASEL
RGS16
NMNAT2
NCF2
ARPC5
COLGALT2
EDEM3
NIBAN1
TRMT1L
IVNS1ABP
TPR
PTGS2
UCHL5
GLRX2
B3GALT2
ASPM
ZBTB41
DENND1B
ZNF281
KIF14
DDX59
KIF21B
TMEM9
TNNT2
LAD1
PHLDA3
CSRP1
LMOD1
ARL8A
PTPN7
UBE2T
KDM5B
RABIF
KLHL12
ADIPOR1
CYB5R1
CHI3L1
CHIT1
FMOD
ETNK2
REN
PLEKHA6
PPP1R15B
PIK3C2B
LRRN2
TMEM81
RBBP5
DSTYK
NUAK2
KLHDC8A
LEMD1
BLACAT1
ELK4
SLC45A3
NUCKS1
RAB29
SLC41A1
SLC26A9
RAB7B
EIF2D
IL10
FCMR
PIGR
C1orf116
YOD1
MIR29B2CHG
CD34
PLXNA2
LAMB3
C1orf74
IRF6
SERTAD4-AS1
SLC30A1
NEK2
LPGAT1
INTS7
TMEM206
BATF3
NSL1
FLVCR1-DT
ANGEL2
PTPN14
ESRRG
GPATCH2
EPRS
BPNT1
RAB3GAP2
DUSP10
TAF1A
AIDA
TLR5
SUSD4
TP53BP2
GTF2IP20
NVL
WDR26
LBR
ENAH
TMEM63A
PYCR2
LEFTY2
SDE2
ACBD3
LIN9
PARP1
ITPKB
CDC42BPA
JMJD4
WNT9A
C1orf35
MRPL55
OBSCN-AS1
TRIM11
TRIM17
HIST3H2A
CCSAP
NUP133
ABCB10
TAF5L
PGBD5
AGT
C1orf198
TTC13
FAM89A
C1orf131
EXOC8
EGLN1
SIPA1L2
PCNX2
COA6-AS1
TARBP1
LINC01354
IRF2BP2
TOMM20
RBM34
ARID4B
B3GALNT2
GNG4
LYST
NID1
ERO1B
HEATR1
LINC01139
GREM2
FH
OPN3
CHML
ADSS
HNRNPU
SMYD3
TFB2M
AHCTF1
ZNF670
ZNF669
ZNF124
ZNF496
SH3BP5L
ZNF692
ACP1
TRAPPC12
RNASEH1-AS1
RPS7
RSAD2
RNF144A
ID2
ASAP2
CPSF3
IAH1
TAF1B
GRHL1
KLF11
RRM2
HPCAL1
ATP6V1C2
KCNF1
PQLC3
GREB1
LPIN1
TRIB2
LRATD1
DDX1
MYCN
VSNL1
GEN1
KCNS3
RHOB
GDF7
KLHL29
UBXN2A
FKBP1B
FAM228B
NCOA1
CENPO
EFR3B
RAB10
GAREM2
HADHB
SELENOI
KCNK3
SLC35F6
CENPA
MAPRE3
TMEM214
AGBL5
EMILIN1
KHK
ATRAID
CAD
SNX17
NRBP1
KRTCAP3
GCKR
C2orf16
ZNF512
GPN1
SLC4A1AP
MRPL33
BABAM2
FOSL2
PLB1
PPP1CB
WDR43
TOGARAM2
CLIP4
YPEL5
LBH
LCLAT1
EHD3
SPAST
SLC30A6
YIPF4
BIRC6
TTC27
LTBP1
RASGRP3
LINC01320
CRIM1
VIT
GPATCH11
CEBPZOS
NDUFAF7
QPCT
RMDN2
GALM
GEMIN6
MORN2
MAP4K3-DT
PKDCC
EML4
MTA3
PLEKHH2
DYNC2LI1
PPM1B
CAMKMT
PRKCE
EPAS1
RHOQ
CRIPT
SOCS5
TTC7A
EPCAM
MSH2
MSH6
FOXN2
PPP1R21
STON1
CHAC2
ERLEC1
ACYP2
SPTBN1
EML6
RPS27A
CFAP36
CCDC85A
VRK2
PAPOLG
REL
PEX13
KIAA1841
C2orf74
AHSA2P
COMMD1
B3GNT2
EHBP1
MDH1
UGP2
LGALSL
AFTPH
SLC1A4
CEP68
ACTR2
MEIS1
ETAA1
PNO1
PLEK
APLF
ARHGAP25
GKN1
ANTXR1
ANXA4
GMCL1
SNRNP27
MXD1
PCBP1
PCYOX1
ATP6V1B1
OR7E91P
NAGK
MPHOSPH10
ZNF638
DYSF
SPR
SMYD5
CCT7
ALMS1
STAMBP
ACTG2
DGUOK
TET3
BOLA3-AS1
MTHFD2
WDR54
INO80B-WBP1
WBP1
TTC31
LBX2-AS1
HTRA2
DOK1
SEMA4F
HK2
LINC01291
POLE4
MRPL19
REG1A
DNAH6
TMSB10
KCMF1
TCF7L1
ELMOD3
MAT2A
VAMP8
VAMP5
RNF181
USP39
GNLY
ATOH8
PTCD3
MRPL35
KDM3A
RMND5A
CYTOR
THNSL2
RPIA
ANKRD36BP2
MAL
ZNF2
PROM2
KCNIP3
FAHD2A
FAHD2CP
STARD7-AS1
CIAO1
ITPRIPL1
NCAPH
ARID5A
CNNM4
CNNM3
ANKRD36
COX5B
ZAP70
INPP4A
UNC50
C2orf15
LIPT1
MRPL30
EIF5B
PDCL3
NPAS2
RPL31
TBC1D8-AS1
CNOT11
MAP4K4
IL1R2
IL1R1
IL1RL2
IL1RL1
IL18R1
IL18RAP
SLC9A4
SLC9A2
TMEM182
MRPS9
C2orf49
NCK2
ECRG4
SULT1C3
SULT1C4
GCC2
LIMS1
RANBP2
CCDC138
SH3RF3
SOWAHC
BCL2L11
MERTK
TMEM87B
FBLN7
ZC3H6
TTL
POLR1B
CHCHD5
SLC20A1
IL36G
IL36A
IL36RN
IL1F10
IL1RN
PSD4
PAX8-AS1
CBWD2
WASH2P
RABL2A
ACTR3
DDX18
INSIG2
MARCO
STEAP3
DBI
TMEM37
CFAP221
TMEM177
PTPN4
EPB41L5
RALB
INHBB
GLI2
NIFK-AS1
TSN
GYPC
SFT2D3
UGGT1
RAB6C
MZT2B
IMP4
PTPN18
ARHGEF4
PLEKHB2
LOC150776
CCDC74A
GPR39
MGAT5
CCNT2
RAB3GAP1
R3HDM1
UBXN4
DARS-AS1
THSD7B
HNMT
SPOPL
KYNU
ARHGAP15
ACVR2A
MBD5
EPC2
KIF5C
LYPD6B
LYPD6
TNFAIP6
RIF1
FMNL2
ARL6IP6
GALNT13
KCNJ3
GPD2
GALNT5
PKP4
DAPL1
TANC1
LOC643072
MARCH7
TANK
LINC01806
PSMD14
GCA
LOC101929633
SCN2A
CSRNP3
CERS6
NOSTRIN
DHRS9
BBS5
PPIG
PHOSPHO2
KLHL23
SSB
UBR3
MYO3B
SP5
ERICH2
GAD1
GORASP2
DCAF17
CYBRD1
DYNC1I2
HAT1
METAP1D
ITGA6
PDK1
RAPGEF4
MAP3K20
CDCA7
SCRN3
HOXD13
HOXD11
HOXD10
HOXD9
HOXD8
MTX2
HNRNPA3
AGPS
RBM45
OSBPL6
PRKRA-AS1
PLEKHA3
TTN-AS1
UBE2E3
ITGA4
ITPRID2
[truncated: 13,437 more rows]
