# Supplementary material for: Sustained immune activation and impaired epithelial barrier integrity in the ectocervix of women with chronic HIV infection
Source: PLoS Pathog. 2024 Nov 19;20(11):e1012709. doi: 10.1371/journal.ppat.1012709 (PMC11614238; doi:10.1371/journal.ppat.1012709)
Supplement: S8 Table — (XLSX) [file ppat.1012709.s012.xlsx]

## Sheet: Antibodies and imaging settings
S8 Table. Antibody information and imaging settings
Protein	Clone	Source	Exposure intensity	Digital gain	Thresholding method	Correction factor	Minimum threshold	Area threshold pixel^2	Distance threshold (pixels)
Mouse anti E-cadherin	36/E-cadherin	BD Bioscience, Stockholm, Sweden	100	0	Multi Otsu Middle class foreground	1	0.05	70000	7
Claudin-1	ab15098	Abcam, Cambridge, England	50	0	Multi Otsu Middle class foreground	1	0.08	70000	7
DSG1	ab12077	Abcam, Cambridge, England	150	1	Multi Otsu Middle class foreground	1.5	0.1	70000	7
ZO1	MA3-39100-647	Invitrogen, Thermo Fisher Scientific, Stockholm, Sweden	200	1	Multi Otsu Middle class foreground	1.2	0.05	25000	10
Rabbit anti CD4	EPR6855	Abcam, Cambridge, England	100	0	N/A	N/A	N/A	N/A	N/A

## Sheet: Average epithelial size per ROI
S8 table. Average epithelial area
HIV	Average epithelial size (mm^2)
P007	0.131983
P009	0.174353
P010	0.163304
P011	0.25482
P013	0.214831
P016	0.18741
P023	0.181733
P028	0.138489
P032	0.149358
P037	0.142705
P047	0.153464
P060	0.175848
P049	NA
P038	NA
Control	Average epithelial size (mm^2)
P001	0.134467
P003	0.286401
P004	0.203979
P005	0.136391
P006	0.114954
P008	0.21102
P014	0.169136
P017	0.0900342
P018	0.182756
P019	0.091472
P020	0.135704
P021	0.195968
P022	0.194687
P024	0.215805
P025	0.153143
P026	0.204219
P027	0.183705
P029	0.208626
P031	0.218495
P033	0.183318
P039	0.199028
P040	0.093898
P041	0.168708
P042	0.224611
P043	0.160107
P044	0.203305
P045	0.16036
P046	0.183578
P048	0.161199
P050	0.181896
P052	0.131097
P053	0.219254
P057	0.119463
P059	0.283561
P061	0.13315
P062	0.162438
P067	0.252283
P068	0.14034
P071	0.125213
P072	0.0952053
P073	0.238994
P074	0.108193
P075	0.17162
P079	0.157205
P080	0.207691
P087	0.29199
P081	NA
